# Supplementary material for: Crystal structure of 3-methyl-2,6-bis­(4-methyl-1,3-thia­zol-5-yl)piperidin-4-one
Source: Acta Crystallogr Sect E Struct Rep Online. 2014 Aug 30;70(Pt 9):o1055. doi: 10.1107/S1600536814018856 (PMC4186075; doi:10.1107/S1600536814018856)
Supplement: Supplementary file 1 [file e-70-o1055-sup1.cif]

##############################################################################
#                                                                            #
# This CIF contains the data in a paper accepted for publication in          #
# Acta Crystallographica Section E. It conforms to the requirements of       #
# Notes for Authors for Acta Crystallographica Section E, and has been       #
# peer reviewed under the auspices of the IUCr Commission on Journals.       #
#                                                                            #
# Full details of the Crystallographic Information File format               #
# are given in the paper "The Crystallographic Information File (CIF):       #
# a New Standard Archive File for Crystallography" by S. R. Hall, F. H.      #
# Allen and I. D. Brown [Acta Cryst. (1991), A47, 655-685].                  #
#                                                                            #
# The current version of the core CIF dictionary is obtainable from          #
# ftp://ftp.iucr.org/pub/cif_core.dic.                                       #
#                                                                            #
# Software is freely available for graphical display of the structure(s)     #
# in this CIF. For information consult the CIF software page                 #
# http://www.iucr.org/resources/cif/software.                                #
#                                                                            #
# This file may be used for bona fide research purposes within the           #
# scientific community so long as proper attribution is given to the journal # 
# article from which it was obtained.                                        #
#                                                                            #
##############################################################################
data_global
_audit_creation_method     SHELXL-97
_journal_date_recd_electronic     2014-08-07
_journal_date_accepted     2014-08-20
_journal_name_full     'Acta Crystallographica, Section E'
_journal_year     2014
_journal_volume     70
_journal_issue      9
_journal_page_first     o1055
_journal_page_last     o1055
_journal_paper_category     HO
_journal_paper_doi     10.1107/S1600536814018856
_journal_coeditor_code     SU2768
_publ_contact_author_name     'K. Sethusankar'
_publ_contact_author_address
;
   Department of Physics
   RKM Vivekananda College (Autonomous)
   Chennai 600 004
   India
;
_publ_contact_author_email     'ksethusankar@yahoo.co.in'
_publ_contact_author_fax     '044 091 2499 3057'
_publ_contact_author_phone     '044 091 24484170'
_publ_section_title
;
Crystal structure of 3-methyl-2,6-bis(4-methyl-1,3-thiazol-5-yl)piperidin-4-one
;
loop_
    _publ_author_name
    _publ_author_address
    'A. Manimaran'
;  Orchid Chemicals & Pharmaceuticals Linmited
   Research & Developement Centre
   Sozhanganallur
   Chennai 600 119
   India
;
    'K. Sethusankar'
;  Department of Physics
   RKM Vivekananda College (Autonomous)
   Chennai 600 004
   India
;
    'S. Ganesan'
;  Orchid Chemicals & Pharmaceuticals Linmited
   Research & Developement Centre
   Sozhanganallur
   Chennai 600 119
   India
;
    'S. Ananthan'
;  Department of Chemistry
   Presidency College (Autonomous)
   Chennai 600 025
   India
;
data_I
_audit_creation_method     SHELXL-97
_chemical_name_systematic
;
3-Methyl-2,6-bis(4-methyl-1,3-thiazol-5-yl)piperidin-4-one
;
_chemical_name_common     ?
_chemical_formula_moiety     'C14 H17 N3 O S2'
_chemical_formula_sum     'C14 H17 N3 O S2'
_chemical_formula_iupac     'C14 H17 N3 O S2'
_chemical_formula_weight     307.43
_chemical_melting_point     ?
_symmetry_cell_setting     orthorhombic
_symmetry_space_group_name_H-M     'P b c a'
_symmetry_space_group_name_Hall     '-P 2ac 2ab'
loop_
    _symmetry_equiv_pos_as_xyz
    'x, y, z'
    '-x+1/2, -y, z+1/2'
    'x+1/2, -y+1/2, -z'
    '-x, y+1/2, -z+1/2'
    '-x, -y, -z'
    'x-1/2, y, -z-1/2'
    '-x-1/2, y-1/2, z'
    'x, -y-1/2, z-1/2'
_cell_length_a     11.389(5)
_cell_length_b     12.660(5)
_cell_length_c     21.667(5)
_cell_angle_alpha     90.000
_cell_angle_beta     90.000
_cell_angle_gamma     90.000
_cell_volume     3124(2)
_cell_formula_units_Z     8
_cell_measurement_reflns_used     2539
_cell_measurement_theta_min     2.58
_cell_measurement_theta_max     28.38
_cell_measurement_temperature     296(2)
_exptl_crystal_description     block
_exptl_crystal_colour     colourless
_exptl_crystal_size_max     0.30
_exptl_crystal_size_mid     0.25
_exptl_crystal_size_min     0.20
_exptl_crystal_density_diffrn     1.307
_exptl_crystal_density_meas     ?
_exptl_crystal_density_method     'not measured'
_exptl_crystal_F_000     1296
_exptl_absorpt_coefficient_mu     0.340
_exptl_absorpt_correction_type     multi-scan
_exptl_absorpt_process_details     '(SADABS; Bruker, 2008)'
_exptl_absorpt_correction_T_min     0.903
_exptl_absorpt_correction_T_max     0.934
_exptl_special_details     ?
_diffrn_ambient_temperature     296(2)
_diffrn_radiation_type     MoK\a
_diffrn_radiation_wavelength     0.71073
_diffrn_radiation_source     'fine-focus sealed tube'
_diffrn_radiation_monochromator     graphite
_diffrn_measurement_device_type     'Bruker Kappa APEXII CCD'
_diffrn_measurement_method     '\w and \f scans'
_diffrn_detector_area_resol_mean     ?
_diffrn_reflns_number     19116
_diffrn_reflns_av_R_equivalents     0.0341
_diffrn_reflns_av_sigmaI/netI     0.0290
_diffrn_reflns_theta_min     2.58
_diffrn_reflns_theta_max     28.38
_diffrn_reflns_theta_full     25.00
_diffrn_measured_fraction_theta_max     0.961
_diffrn_measured_fraction_theta_full     0.986
_diffrn_reflns_limit_h_min     -15
_diffrn_reflns_limit_h_max     15
_diffrn_reflns_limit_k_min     -16
_diffrn_reflns_limit_k_max     14
_diffrn_reflns_limit_l_min     -27
_diffrn_reflns_limit_l_max     21
_diffrn_standards_number     ?
_diffrn_standards_interval_count     ?
_diffrn_standards_interval_time     ?
_diffrn_standards_decay_%     ?
_refine_special_details
;
Refinement of <i>F</i>^2^ against ALL reflections. The weighted <i>R</i>-factor
<i>wR</i> and goodness of fit <i>S</i> are based on <i>F</i>^2^, conventional
<i>R</i>-factors <i>R</i> are based on <i>F</i>, with <i>F</i> set to zero for
negative <i>F</i>^2^. The threshold expression of <i>F</i>^2^ >
\s(<i>F</i>^2^) is used only for calculating <i>R</i>-factors(gt) <i>etc</i>.
and is not relevant to the choice of reflections for refinement.
<i>R</i>-factors based on <i>F</i>^2^ are statistically about twice as large
as those based on <i>F</i>, and <i>R</i>- factors based on ALL data will be
even larger.
;
_reflns_number_total     3762
_reflns_number_gt     2539
_reflns_threshold_expression     I>2sigma(I)
_refine_ls_structure_factor_coef     Fsqd
_refine_ls_matrix_type     full
_refine_ls_R_factor_all     0.0773
_refine_ls_R_factor_gt     0.0476
_refine_ls_wR_factor_gt     0.1280
_refine_ls_wR_factor_ref     0.1502
_refine_ls_goodness_of_fit_ref     1.003
_refine_ls_restrained_S_all     1.003
_refine_ls_number_reflns     3762
_refine_ls_number_parameters     184
_refine_ls_number_restraints     0
_refine_ls_hydrogen_treatment     constr
_refine_ls_weighting_scheme     calc
_refine_ls_weighting_details
         'calc w=1/[\s^2^(Fo^2^)+(0.0730P)^2^+1.5978P] where P=(Fo^2^+2Fc^2^)/3'
_atom_sites_solution_hydrogens     geom
_atom_sites_solution_primary     direct
_atom_sites_solution_secondary     difmap
_refine_ls_shift/su_max     0.001
_refine_ls_shift/su_mean     0.000
_refine_diff_density_max     0.523
_refine_diff_density_min     -0.471
_refine_ls_extinction_method     none
_refine_ls_extinction_coef     ?
loop_
    _atom_type_symbol
    _atom_type_description
    _atom_type_scat_dispersion_real
    _atom_type_scat_dispersion_imag
    _atom_type_scat_source
    'C' 'C' 0.0033 0.0016
                         'International Tables Vol C Tables 4.2.6.8 and 6.1.1.4'
    'H' 'H' 0.0000 0.0000
                         'International Tables Vol C Tables 4.2.6.8 and 6.1.1.4'
    'N' 'N' 0.0061 0.0033
                         'International Tables Vol C Tables 4.2.6.8 and 6.1.1.4'
    'O' 'O' 0.0106 0.0060
                         'International Tables Vol C Tables 4.2.6.8 and 6.1.1.4'
    'S' 'S' 0.1246 0.1234
                         'International Tables Vol C Tables 4.2.6.8 and 6.1.1.4'
_computing_data_collection     'APEX2 (Bruker, 2008)'
_computing_cell_refinement     'SAINT (Bruker, 2008)'
_computing_data_reduction     'SAINT (Bruker, 2008)'
_computing_structure_solution     'SHELXS97 (Sheldrick, 2008)'
_computing_structure_refinement     'SHELXL97 (Sheldrick, 2008)'
_computing_molecular_graphics
 'ORTEP-3 for Windows (Farrugia, 2012) and Mercury (Macrae <i>et al.</i>, 2008)'
_computing_publication_material
                            'SHELXL97 (Sheldrick, 2008) and PLATON (Spek, 2009)'
loop_
    _atom_site_type_symbol
    _atom_site_label
    _atom_site_fract_x
    _atom_site_fract_y
    _atom_site_fract_z
    _atom_site_U_iso_or_equiv
    _atom_site_adp_type
    _atom_site_calc_flag
    _atom_site_refinement_flags
    _atom_site_occupancy
    _atom_site_symmetry_multiplicity
    _atom_site_disorder_assembly
    _atom_site_disorder_group
    C C1 0.2579(2) -0.01628(17) 0.49282(10) 0.0398(5) Uani d . 1 1 . .
    H H1 0.3299 -0.0482 0.4765 0.048 Uiso calc R 1 1 . .
    C C2 0.1630(2) -0.10230(18) 0.49779(11) 0.0494(6) Uani d . 1 1 . .
    H H2A 0.1914 -0.1595 0.5235 0.059 Uiso calc R 1 1 . .
    H H2B 0.0933 -0.0730 0.5170 0.059 Uiso calc R 1 1 . .
    C C3 0.1325(2) -0.14405(17) 0.43518(11) 0.0447(5) Uani d . 1 1 . .
    C C4 0.1030(2) -0.06171(17) 0.38720(11) 0.0423(5) Uani d . 1 1 . .
    H H4 0.0300 -0.0275 0.4003 0.051 Uiso calc R 1 1 . .
    C C5 0.19957(19) 0.02385(17) 0.38724(10) 0.0393(5) Uani d . 1 1 . .
    H H5 0.2730 -0.0079 0.3727 0.047 Uiso calc R 1 1 . .
    C C6 0.1691(2) 0.11454(18) 0.34598(11) 0.0435(5) Uani d . 1 1 . .
    C C7 0.2132(2) 0.1418(2) 0.29028(11) 0.0514(6) Uani d . 1 1 . .
    C C8 0.0832(3) 0.2696(2) 0.29990(14) 0.0647(8) Uani d . 1 1 . .
    H H8 0.0403 0.3295 0.2895 0.078 Uiso calc R 1 1 . .
    C C9 0.2859(3) 0.1374(3) 0.64598(14) 0.0684(8) Uani d . 1 1 . .
    H H9 0.2725 0.1849 0.6780 0.082 Uiso calc R 1 1 . .
    C C10 0.3678(2) 0.0071(2) 0.59575(11) 0.0492(6) Uani d . 1 1 . .
    C C11 0.2849(2) 0.03318(17) 0.55366(10) 0.0404(5) Uani d . 1 1 . .
    C C12 0.4537(3) -0.0816(3) 0.59110(16) 0.0757(9) Uani d . 1 1 . .
    H H12A 0.4317 -0.1368 0.6192 0.114 Uiso calc R 1 1 . .
    H H12B 0.5307 -0.0564 0.6014 0.114 Uiso calc R 1 1 . .
    H H12C 0.4538 -0.1087 0.5497 0.114 Uiso calc R 1 1 . .
    C C13 0.3096(3) 0.0875(3) 0.25606(15) 0.0752(9) Uani d . 1 1 . .
    H H13A 0.3797 0.1294 0.2583 0.113 Uiso calc R 1 1 . .
    H H13B 0.2871 0.0787 0.2137 0.113 Uiso calc R 1 1 . .
    H H13C 0.3239 0.0196 0.2742 0.113 Uiso calc R 1 1 . .
    C C14 0.0807(3) -0.1090(2) 0.32444(12) 0.0630(7) Uani d . 1 1 . .
    H H14A 0.1513 -0.1420 0.3096 0.095 Uiso calc R 1 1 . .
    H H14B 0.0573 -0.0544 0.2963 0.095 Uiso calc R 1 1 . .
    H H14C 0.0195 -0.1609 0.3274 0.095 Uiso calc R 1 1 . .
    N N1 0.21742(16) 0.06327(14) 0.44979(8) 0.0402(4) Uani d . 1 1 . .
    H H1A 0.2050 0.1279 0.4602 0.048 Uiso calc R 1 1 . .
    N N2 0.1627(2) 0.2306(2) 0.26420(11) 0.0649(6) Uani d . 1 1 . .
    N N3 0.3680(2) 0.0677(2) 0.64846(10) 0.0656(6) Uani d . 1 1 . .
    O O1 0.13353(18) -0.23686(14) 0.42350(9) 0.0653(5) Uani d . 1 1 . .
    S S1 0.20268(6) 0.13746(6) 0.58011(3) 0.0607(2) Uani d . 1 1 . .
    S S2 0.06218(6) 0.20349(6) 0.36761(3) 0.0582(2) Uani d . 1 1 . .
loop_
    _atom_site_aniso_label
    _atom_site_aniso_U_11
    _atom_site_aniso_U_22
    _atom_site_aniso_U_33
    _atom_site_aniso_U_12
    _atom_site_aniso_U_13
    _atom_site_aniso_U_23
    C1 0.0485(12) 0.0321(11) 0.0387(12) 0.0025(9) -0.0018(9) -0.0007(9)
    C2 0.0679(15) 0.0339(11) 0.0464(14) -0.0065(11) -0.0023(11) 0.0072(10)
    C3 0.0467(12) 0.0337(12) 0.0537(14) -0.0044(9) 0.0014(10) -0.0022(10)
    C4 0.0451(11) 0.0376(11) 0.0443(13) -0.0024(9) -0.0015(10) -0.0042(9)
    C5 0.0441(11) 0.0364(11) 0.0375(12) -0.0004(9) -0.0007(9) -0.0003(9)
    C6 0.0492(12) 0.0417(12) 0.0397(12) -0.0049(10) -0.0033(10) 0.0007(9)
    C7 0.0618(15) 0.0530(14) 0.0393(14) -0.0086(12) -0.0001(11) 0.0052(11)
    C8 0.0773(18) 0.0585(17) 0.0583(18) 0.0041(14) -0.0084(15) 0.0211(13)
    C9 0.088(2) 0.0675(19) 0.0494(17) -0.0164(17) 0.0147(14) -0.0199(14)
    C10 0.0536(13) 0.0494(14) 0.0446(14) -0.0061(11) -0.0038(11) -0.0004(10)
    C11 0.0491(12) 0.0345(11) 0.0377(12) -0.0008(9) 0.0028(9) -0.0007(9)
    C12 0.0685(18) 0.074(2) 0.085(2) 0.0149(16) -0.0254(16) -0.0040(17)
    C13 0.085(2) 0.084(2) 0.0569(18) -0.0011(17) 0.0187(15) 0.0051(16)
    C14 0.0793(18) 0.0601(17) 0.0496(16) -0.0130(14) -0.0044(13) -0.0115(13)
    N1 0.0541(11) 0.0291(9) 0.0376(10) 0.0013(8) -0.0033(8) -0.0005(7)
    N2 0.0783(15) 0.0663(15) 0.0502(14) -0.0056(13) -0.0050(12) 0.0214(11)
    N3 0.0822(17) 0.0697(16) 0.0449(13) -0.0143(14) -0.0069(12) -0.0080(11)
    O1 0.0847(14) 0.0328(9) 0.0784(14) -0.0010(9) -0.0094(11) -0.0062(8)
    S1 0.0656(4) 0.0514(4) 0.0651(5) 0.0086(3) 0.0065(3) -0.0160(3)
    S2 0.0670(4) 0.0539(4) 0.0538(4) 0.0132(3) 0.0032(3) 0.0126(3)
_geom_special_details
;
All e.s.d.'s (except the e.s.d. in the dihedral angle between two l.s. planes)
are estimated using the full covariance matrix. The cell e.s.d.'s are taken
into account individually in the estimation of e.s.d.'s in distances, angles
and torsion angles; correlations between e.s.d.'s in cell parameters are only
used when they are defined by crystal symmetry. An approximate (isotropic)
treatment of cell e.s.d.'s is used for estimating e.s.d.'s involving l.s.
planes.
;
loop_
    _geom_bond_atom_site_label_1
    _geom_bond_atom_site_label_2
    _geom_bond_site_symmetry_2
    _geom_bond_distance
    _geom_bond_publ_flag
    C1 N1 . 1.448(3) ?
    C1 C11 . 1.491(3) ?
    C1 C2 . 1.538(3) ?
    C1 H1 . 0.9800 ?
    C2 C3 . 1.497(3) ?
    C2 H2A . 0.9700 ?
    C2 H2B . 0.9700 ?
    C3 O1 . 1.202(3) ?
    C3 C4 . 1.510(3) ?
    C4 C14 . 1.507(3) ?
    C4 C5 . 1.543(3) ?
    C4 H4 . 0.9800 ?
    C5 N1 . 1.458(3) ?
    C5 C6 . 1.496(3) ?
    C5 H5 . 0.9800 ?
    C6 C7 . 1.352(3) ?
    C6 S2 . 1.723(3) ?
    C7 N2 . 1.384(3) ?
    C7 C13 . 1.492(4) ?
    C8 N2 . 1.289(4) ?
    C8 S2 . 1.706(3) ?
    C8 H8 . 0.9300 ?
    C9 N3 . 1.287(4) ?
    C9 S1 . 1.713(3) ?
    C9 H9 . 0.9300 ?
    C10 C11 . 1.354(3) ?
    C10 N3 . 1.376(3) ?
    C10 C12 . 1.493(4) ?
    C11 S1 . 1.717(2) ?
    C12 H12A . 0.9600 ?
    C12 H12B . 0.9600 ?
    C12 H12C . 0.9600 ?
    C13 H13A . 0.9600 ?
    C13 H13B . 0.9600 ?
    C13 H13C . 0.9600 ?
    C14 H14A . 0.9600 ?
    C14 H14B . 0.9600 ?
    C14 H14C . 0.9600 ?
    N1 H1A . 0.8600 ?
loop_
    _geom_angle_atom_site_label_1
    _geom_angle_atom_site_label_2
    _geom_angle_atom_site_label_3
    _geom_angle_site_symmetry_1
    _geom_angle_site_symmetry_3
    _geom_angle
    _geom_angle_publ_flag
    N1 C1 C11 . . 110.04(18) ?
    N1 C1 C2 . . 108.27(18) ?
    C11 C1 C2 . . 112.34(19) ?
    N1 C1 H1 . . 108.7 ?
    C11 C1 H1 . . 108.7 ?
    C2 C1 H1 . . 108.7 ?
    C3 C2 C1 . . 110.46(19) ?
    C3 C2 H2A . . 109.6 ?
    C1 C2 H2A . . 109.6 ?
    C3 C2 H2B . . 109.6 ?
    C1 C2 H2B . . 109.6 ?
    H2A C2 H2B . . 108.1 ?
    O1 C3 C2 . . 122.3(2) ?
    O1 C3 C4 . . 122.1(2) ?
    C2 C3 C4 . . 115.58(19) ?
    C14 C4 C3 . . 112.6(2) ?
    C14 C4 C5 . . 113.6(2) ?
    C3 C4 C5 . . 109.01(18) ?
    C14 C4 H4 . . 107.1 ?
    C3 C4 H4 . . 107.1 ?
    C5 C4 H4 . . 107.1 ?
    N1 C5 C6 . . 108.96(18) ?
    N1 C5 C4 . . 109.88(18) ?
    C6 C5 C4 . . 111.90(18) ?
    N1 C5 H5 . . 108.7 ?
    C6 C5 H5 . . 108.7 ?
    C4 C5 H5 . . 108.7 ?
    C7 C6 C5 . . 130.0(2) ?
    C7 C6 S2 . . 109.81(19) ?
    C5 C6 S2 . . 120.19(17) ?
    C6 C7 N2 . . 114.6(2) ?
    C6 C7 C13 . . 126.8(3) ?
    N2 C7 C13 . . 118.5(2) ?
    N2 C8 S2 . . 115.3(2) ?
    N2 C8 H8 . . 122.4 ?
    S2 C8 H8 . . 122.4 ?
    N3 C9 S1 . . 115.9(2) ?
    N3 C9 H9 . . 122.0 ?
    S1 C9 H9 . . 122.0 ?
    C11 C10 N3 . . 115.1(2) ?
    C11 C10 C12 . . 126.5(2) ?
    N3 C10 C12 . . 118.3(2) ?
    C10 C11 C1 . . 129.5(2) ?
    C10 C11 S1 . . 110.05(18) ?
    C1 C11 S1 . . 120.38(17) ?
    C10 C12 H12A . . 109.5 ?
    C10 C12 H12B . . 109.5 ?
    H12A C12 H12B . . 109.5 ?
    C10 C12 H12C . . 109.5 ?
    H12A C12 H12C . . 109.5 ?
    H12B C12 H12C . . 109.5 ?
    C7 C13 H13A . . 109.5 ?
    C7 C13 H13B . . 109.5 ?
    H13A C13 H13B . . 109.5 ?
    C7 C13 H13C . . 109.5 ?
    H13A C13 H13C . . 109.5 ?
    H13B C13 H13C . . 109.5 ?
    C4 C14 H14A . . 109.5 ?
    C4 C14 H14B . . 109.5 ?
    H14A C14 H14B . . 109.5 ?
    C4 C14 H14C . . 109.5 ?
    H14A C14 H14C . . 109.5 ?
    H14B C14 H14C . . 109.5 ?
    C1 N1 C5 . . 113.88(17) ?
    C1 N1 H1A . . 123.1 ?
    C5 N1 H1A . . 123.1 ?
    C8 N2 C7 . . 111.0(2) ?
    C9 N3 C10 . . 110.3(2) ?
    C9 S1 C11 . . 88.64(14) ?
    C8 S2 C6 . . 89.28(14) ?
loop_
    _geom_torsion_atom_site_label_1
    _geom_torsion_atom_site_label_2
    _geom_torsion_atom_site_label_3
    _geom_torsion_atom_site_label_4
    _geom_torsion_site_symmetry_1
    _geom_torsion_site_symmetry_2
    _geom_torsion_site_symmetry_3
    _geom_torsion_site_symmetry_4
    _geom_torsion
    _geom_torsion_publ_flag
    N1 C1 C2 C3 . . . . 54.1(2) ?
    C11 C1 C2 C3 . . . . 175.84(19) ?
    C1 C2 C3 O1 . . . . 127.6(3) ?
    C1 C2 C3 C4 . . . . -51.0(3) ?
    O1 C3 C4 C14 . . . . -2.3(3) ?
    C2 C3 C4 C14 . . . . 176.4(2) ?
    O1 C3 C4 C5 . . . . -129.2(2) ?
    C2 C3 C4 C5 . . . . 49.5(3) ?
    C14 C4 C5 N1 . . . . -178.6(2) ?
    C3 C4 C5 N1 . . . . -52.2(2) ?
    C14 C4 C5 C6 . . . . 60.2(3) ?
    C3 C4 C5 C6 . . . . -173.35(19) ?
    N1 C5 C6 C7 . . . . 131.6(3) ?
    C4 C5 C6 C7 . . . . -106.6(3) ?
    N1 C5 C6 S2 . . . . -48.5(2) ?
    C4 C5 C6 S2 . . . . 73.2(2) ?
    C5 C6 C7 N2 . . . . 178.9(2) ?
    S2 C6 C7 N2 . . . . -0.9(3) ?
    C5 C6 C7 C13 . . . . -2.1(4) ?
    S2 C6 C7 C13 . . . . 178.0(2) ?
    N3 C10 C11 C1 . . . . -178.6(2) ?
    C12 C10 C11 C1 . . . . -0.9(4) ?
    N3 C10 C11 S1 . . . . -0.1(3) ?
    C12 C10 C11 S1 . . . . 177.6(2) ?
    N1 C1 C11 C10 . . . . -147.0(2) ?
    C2 C1 C11 C10 . . . . 92.3(3) ?
    N1 C1 C11 S1 . . . . 34.6(3) ?
    C2 C1 C11 S1 . . . . -86.1(2) ?
    C11 C1 N1 C5 . . . . 174.46(18) ?
    C2 C1 N1 C5 . . . . -62.4(2) ?
    C6 C5 N1 C1 . . . . -174.67(18) ?
    C4 C5 N1 C1 . . . . 62.4(2) ?
    S2 C8 N2 C7 . . . . 0.0(3) ?
    C6 C7 N2 C8 . . . . 0.6(3) ?
    C13 C7 N2 C8 . . . . -178.5(3) ?
    S1 C9 N3 C10 . . . . -0.7(3) ?
    C11 C10 N3 C9 . . . . 0.5(3) ?
    C12 C10 N3 C9 . . . . -177.4(3) ?
    N3 C9 S1 C11 . . . . 0.6(2) ?
    C10 C11 S1 C9 . . . . -0.28(19) ?
    C1 C11 S1 C9 . . . . 178.4(2) ?
    N2 C8 S2 C6 . . . . -0.5(3) ?
    C7 C6 S2 C8 . . . . 0.8(2) ?
    C5 C6 S2 C8 . . . . -179.1(2) ?
loop_
    _geom_hbond_atom_site_label_D
    _geom_hbond_atom_site_label_H
    _geom_hbond_atom_site_label_A
    _geom_hbond_site_symmetry_A
    _geom_hbond_distance_DH
    _geom_hbond_distance_HA
    _geom_hbond_distance_DA
    _geom_hbond_angle_DHA
    C9 H9 N2 8_566 0.93 2.49 3.365(4) 156.8
