# Supplementary material for: Crystal structure of 3-methyl-2,6-bis­(4-methyl-1,3-thia­zol-5-yl)piperidin-4-one
Source: Acta Crystallogr Sect E Struct Rep Online. 2014 Aug 30;70(Pt 9):o1055. doi: 10.1107/S1600536814018856 (PMC4186075; doi:10.1107/S1600536814018856)
Supplement: Supplementary file 2 [file e-70-o1055-Isup2.hkl]

#
# h,k,l, Fc-squared, Fo-squared, sigma(Fo-squared) and status flag
#
data_I
_shelx_title ' MANIMARANSG44B in Pbca'
_shelx_refln_list_code          4
_shelx_F_calc_maximum      262.41
_exptl_crystal_F_000      1296.00
_reflns_d_resolution_high  0.7477
 
loop_
 _symmetry_equiv_pos_as_xyz
 'x, y, z'
 '-x+1/2, -y, z+1/2'
 'x+1/2, -y+1/2, -z'
 '-x, y+1/2, -z+1/2'
 '-x, -y, -z'
 'x-1/2, y, -z-1/2'
 '-x-1/2, y-1/2, z'
 'x, -y-1/2, z-1/2'
 
_cell_length_a    11.3890
_cell_length_b    12.6600
_cell_length_c    21.6670
_cell_angle_alpha  90.000
_cell_angle_beta   90.000
_cell_angle_gamma  90.000
 
_shelx_F_squared_multiplier     1.000
 
loop_
 _refln_index_h
 _refln_index_k
 _refln_index_l
 _refln_F_squared_calc
 _refln_F_squared_meas
 _refln_F_squared_sigma
 _refln_observed_status
   2   0   0    68857.60    72060.63    986.47 o
   4   0   0     3077.42     3386.58     52.12 o
   6   0   0      249.47      235.60     10.39 o
   8   0   0     3737.63     3345.37     57.68 o
  10   0   0       93.13       82.49     14.81 o
  12   0   0      639.28      705.78     25.82 o
  14   0   0      210.92      204.83     24.07 o
   2   1   0     2533.49     2271.88     26.59 o
   4   1   0      843.06      941.57     13.08 o
   6   1   0    18190.93    18070.40    196.67 o
   8   1   0      377.89      384.77     10.71 o
  10   1   0      745.77      823.02     17.69 o
  12   1   0       60.96       45.30      7.94 o
  14   1   0       22.58       32.61     12.24 o
   0   2   0     4775.86     5033.15     87.34 o
   2   2   0    21335.89    21245.76    292.03 o
   4   2   0     3985.85     4473.58     58.37 o
   6   2   0       42.39       51.53      6.01 o
   8   2   0     1110.54     1154.90     21.36 o
  10   2   0      364.25      380.03     12.34 o
  12   2   0       86.42       97.19     10.31 o
  14   2   0       30.48       23.76     11.57 o
   2   3   0    17914.78    18854.81    260.47 o
   4   3   0     8131.22     8029.78    100.68 o
   6   3   0     1732.31     1849.48     30.18 o
   8   3   0        6.05       -1.14      5.90 o
  10   3   0      504.45      494.24     16.14 o
  12   3   0       42.08       85.33     11.14 o
  14   3   0       13.01        6.05     11.38 o
   0   4   0     3607.44     3184.17     84.73 o
   2   4   0     5483.78     5510.68     81.22 o
   4   4   0     1207.26     1181.51     24.49 o
   6   4   0     1610.30     1717.22     29.17 o
   8   4   0     1200.39     1081.60     27.32 o
  10   4   0      569.40      617.08     20.25 o
  12   4   0       84.17       72.42     12.77 o
  14   4   0        0.01        3.12     11.42 o
   2   5   0     2029.24     1974.29     34.34 o
   4   5   0     2031.96     1504.43     29.93 o
   6   5   0       50.11       29.29      5.42 o
   8   5   0      223.73      212.11     10.94 o
  10   5   0      142.29      138.18     11.83 o
  12   5   0       78.72       76.75     10.41 o
  14   5   0       16.52       22.89     14.35 o
   0   6   0     1978.80     2479.04     73.17 o
   2   6   0     2105.85     2139.40     37.93 o
   4   6   0     5261.00     5470.26     85.36 o
   6   6   0      165.22      185.91      9.56 o
   8   6   0       16.90       38.16     10.08 o
  10   6   0       18.93        5.14      6.53 o
  12   6   0      206.13      174.96     14.75 o
  14   6   0       22.67        9.23     14.40 o
   2   7   0      275.24      271.98     11.81 o
   4   7   0      203.92      170.87     10.59 o
   6   7   0       50.43       53.78      8.58 o
   8   7   0       11.50       -2.86      6.24 o
  10   7   0        0.02       -1.48      8.39 o
  12   7   0       26.42       30.79     13.29 o
   0   8   0     3716.46     3670.86    107.41 o
   2   8   0     6232.78     6476.42    123.40 o
   4   8   0      256.16      215.02     16.91 o
   6   8   0     1027.83      890.57     25.94 o
   8   8   0        9.92       17.28      7.58 o
  10   8   0      101.98      101.51     14.47 o
  12   8   0        0.45       12.56     18.08 o
   2   9   0        6.42        8.38      8.27 o
   4   9   0     4856.02     4162.08     77.24 o
   6   9   0      262.41      242.57     15.43 o
   8   9   0      328.30      375.56     20.14 o
  10   9   0       25.14       30.79     12.01 o
  12   9   0      207.17      189.45     19.45 o
   0  10   0      215.55      170.47     21.09 o
   2  10   0     2634.97     2439.29     59.81 o
   4  10   0       19.36       23.05      8.25 o
   6  10   0       47.33       41.87     10.19 o
   8  10   0      351.85      418.23     54.11 o
  10  10   0      562.29      604.20     41.37 o
  12  10   0      182.83      227.01     27.02 o
   2  11   0     1009.88      964.54     35.37 o
   4  11   0      402.31      432.31     25.51 o
   6  11   0       53.70       43.99     11.11 o
   8  11   0       46.38       28.12     12.04 o
  10  11   0       76.27       92.39     16.10 o
   0  12   0      887.44      773.88     47.09 o
   2  12   0       18.12       -0.57     11.34 o
   4  12   0      104.43       94.05     15.72 o
   6  12   0       64.85       88.21     13.40 o
   8  12   0      539.89      536.40     33.02 o
  10  12   0       60.18       45.81     19.53 o
   2  13   0      481.95      437.93     27.49 o
   4  13   0      137.31      129.51     18.79 o
   6  13   0      530.60      515.23     35.00 o
   8  13   0       17.44       28.30     17.93 o
   0  14   0      819.00      934.17     57.35 o
   2  14   0       38.89       28.29     15.27 o
   4  14   0        1.77       30.58     15.43 o
   6  14   0      133.69      119.55     21.49 o
   8  14   0        3.49       12.40     17.33 o
   2  15   0       30.59       51.52     18.18 o
   4  15   0       16.18        7.86     24.38 o
   6  15   0       92.15      118.70     22.87 o
   0  16   0       18.98       15.75     24.41 o
   2  16   0        0.60      -14.20     14.89 o
   4  16   0        7.26       10.04     27.45 o
   1   1   1     3242.01     2889.52     51.79 o
   2   1   1    26196.12    27051.97    203.90 o
   3   1   1     8213.02     8236.00     60.84 o
   4   1   1      619.82      586.88      9.86 o
   5   1   1     1610.33     1389.12     14.44 o
   6   1   1       13.52       27.89      2.95 o
   7   1   1     1167.22     1087.73     12.41 o
   8   1   1       12.45       11.23      3.28 o
   9   1   1        0.05       -1.80      3.29 o
  10   1   1       62.85       65.73      5.06 o
  11   1   1      232.96      241.22      7.76 o
  12   1   1       47.57       57.64      5.84 o
  13   1   1       29.78       41.85      6.87 o
  14   1   1        1.28        4.51      7.71 o
  15   1   1        9.62       14.73      8.66 o
   0   2   1       36.33       14.90      1.48 o
   1   2   1    14376.47    15164.80    136.96 o
   2   2   1        1.95        3.28      1.62 o
   3   2   1    19499.30    20049.64    169.51 o
   4   2   1     1255.77     1344.89     15.11 o
   5   2   1     1422.27     1660.55     16.58 o
   6   2   1      254.89      304.96      6.45 o
   7   2   1      918.70      887.62     12.19 o
   8   2   1      779.50      764.12     11.76 o
   9   2   1     1340.51     1327.58     15.69 o
  10   2   1      298.75      300.17      9.16 o
  11   2   1      274.30      287.88     10.21 o
  12   2   1       25.33       25.98      6.18 o
  13   2   1      180.85      206.85      9.54 o
  14   2   1        3.16        6.65      7.91 o
  15   2   1       12.49       -8.43      8.43 o
   1   3   1    14946.54    15264.75    138.16 o
   2   3   1     1094.02     1081.87     14.13 o
   3   3   1     9155.98     8916.21     89.99 o
   4   3   1     1101.94     1185.01     14.14 o
   5   3   1      598.53      488.77      8.67 o
   6   3   1      191.61      175.34      5.51 o
   7   3   1      318.90      243.86      6.91 o
   8   3   1      209.31      174.12      7.18 o
   9   3   1        0.63        0.07      4.97 o
  10   3   1      146.13      140.71      7.65 o
  11   3   1      269.04      261.08      9.34 o
  12   3   1      158.11      163.51      8.59 o
  13   3   1        1.85       -4.39      7.16 o
  14   3   1        5.88        5.71      7.86 o
   0   4   1     1221.72     1466.52     31.17 o
   1   4   1       52.43      141.07      7.00 o
   2   4   1     4135.82     3970.64     42.66 o
   3   4   1     4182.36     4336.52     46.91 o
   4   4   1     1665.14     1753.59     22.86 o
   5   4   1     3037.86     3126.62     31.82 o
   6   4   1      676.26      700.50     11.56 o
   7   4   1      197.39      159.95      6.71 o
   8   4   1       24.90       32.24      4.46 o
   9   4   1       71.90       54.37      6.28 o
  10   4   1      158.75      146.16      8.41 o
  11   4   1      171.97      194.36      9.02 o
  12   4   1        5.84        1.34      5.73 o
  13   4   1       17.43       12.54      6.47 o
  14   4   1        2.15       -7.77      7.77 o
   1   5   1      327.39      334.51      9.35 o
   2   5   1      662.93      691.94     14.74 o
   3   5   1     6689.60     6960.59     72.89 o
   4   5   1       74.27       76.53      4.91 o
   5   5   1      933.83      867.84     14.15 o
   6   5   1      734.89      799.26     12.93 o
   7   5   1      106.80      117.51      5.78 o
   8   5   1       14.63        7.82      4.07 o
   9   5   1      495.03      491.09     10.76 o
  10   5   1       18.62       14.50      5.96 o
  11   5   1       17.62       21.65      7.07 o
  12   5   1       18.66        9.05      6.42 o
  13   5   1        6.50        9.93      6.50 o
  14   5   1       71.39      102.39     13.32 o
   0   6   1     2715.79     2539.78     53.85 o
   1   6   1       39.48       31.85      4.41 o
   2   6   1       22.71       29.04      3.71 o
   3   6   1     2604.64     2615.77     32.04 o
   4   6   1      455.41      452.23     10.83 o
   5   6   1      346.61      227.56      9.94 o
   6   6   1       90.16       98.44      5.38 o
   7   6   1        4.03        3.44      3.99 o
   8   6   1     1100.70     1041.62     17.01 o
   9   6   1       32.38       24.00      5.21 o
  10   6   1        1.63       -4.88      4.88 o
  11   6   1      127.04      135.67      9.07 o
  12   6   1       27.12       31.52      7.62 o
  13   6   1      120.93      149.22     11.60 o
  14   6   1       27.04       47.27     11.31 o
   1   7   1      275.48      318.38     10.81 o
   2   7   1     1281.03     1305.69     19.52 o
   3   7   1      556.41      380.62     10.15 o
   4   7   1      730.49      748.82     14.78 o
   5   7   1     1643.87     1472.98     22.98 o
   6   7   1      143.22      149.97      8.05 o
   7   7   1       24.96       69.09      5.67 o
   8   7   1        4.88       -1.01      4.40 o
   9   7   1        9.66        3.50      4.68 o
  10   7   1       45.94       29.52      6.66 o
  11   7   1       27.42       13.52      6.92 o
  12   7   1       13.59       12.00      9.58 o
  13   7   1       86.86      105.40     12.04 o
   0   8   1     2156.76     2105.33     59.92 o
   1   8   1     1907.55     1796.35     31.34 o
   2   8   1       43.55       55.44      9.65 o
   3   8   1      860.63      836.90     15.93 o
   4   8   1       36.67       43.32      7.07 o
   5   8   1      110.31       98.26      7.25 o
   6   8   1       12.22        6.00      5.23 o
   7   8   1      161.51      118.40      6.89 o
   8   8   1      157.95      155.65      8.65 o
   9   8   1      166.89      155.70     10.44 o
  10   8   1       50.87       46.00      7.91 o
  11   8   1      282.75      317.14     13.67 o
  12   8   1        0.01        0.33      9.77 o
  13   8   1       34.71       27.07     10.32 o
   1   9   1      330.67      334.69     13.22 o
   2   9   1      323.34      312.36     12.94 o
   3   9   1       86.05       64.08      6.08 o
   4   9   1        1.07       13.01      5.30 o
   5   9   1        0.02       -2.33      5.09 o
   6   9   1        0.85       -5.09      5.09 o
   7   9   1       22.75       18.36      6.39 o
   8   9   1      103.48      114.70      8.37 o
   9   9   1      386.33      402.38     15.52 o
  10   9   1      103.09      101.17     10.44 o
  11   9   1       44.67       48.57     10.00 o
  12   9   1       26.01       67.31     11.20 o
   0  10   1       75.94       64.42     13.43 o
   1  10   1      310.74      293.52     13.00 o
   2  10   1        6.83        6.27      6.41 o
   3  10   1       50.00       72.72     12.15 o
   4  10   1      101.55      107.91      7.88 o
   5  10   1        5.39        9.14      5.84 o
   6  10   1       28.72       14.34      6.31 o
   7  10   1      396.38      341.38     13.42 o
   8  10   1        1.79        8.52      7.30 o
   9  10   1      461.83      462.04     20.22 o
  10  10   1       11.43        8.27      8.74 o
  11  10   1       75.13       84.03     11.48 o
  12  10   1       29.31       25.64     12.58 o
   1  11   1      396.56      408.51     16.51 o
   2  11   1       43.30       43.51      8.67 o
   3  11   1      820.14      756.53     28.66 o
   4  11   1      173.10      163.72     10.82 o
   5  11   1       30.78       29.45      6.91 o
   6  11   1       55.06       39.79      8.12 o
   7  11   1       17.78       18.04      7.56 o
   8  11   1        2.92       -6.43      7.29 o
   9  11   1      103.11      104.95     11.96 o
  10  11   1        7.04        8.26      9.69 o
  11  11   1        9.58        1.62     10.41 o
   0  12   1      683.72      829.44     58.40 o
   1  12   1      223.62      208.97     13.76 o
   2  12   1        0.20       -7.83      7.83 o
   3  12   1     1232.67     1220.95     30.20 o
   4  12   1       58.46       30.11      9.42 o
   5  12   1      193.26      181.40     12.20 o
   6  12   1        0.17       -1.68      7.04 o
   7  12   1        0.47       -1.91      8.13 o
   8  12   1        8.84       -7.19      8.35 o
   9  12   1       31.10       22.92     10.65 o
  10  12   1        5.02        1.59     11.91 o
   1  13   1       41.65       33.39     10.00 o
   2  13   1        2.66       15.18      9.13 o
   3  13   1      115.36      122.53     12.88 o
   4  13   1       75.34       66.89     14.77 o
   5  13   1       10.08       21.31      9.84 o
   6  13   1      187.54      186.79     13.63 o
   7  13   1        0.63       16.97     11.06 o
   8  13   1        9.89      -10.04     10.68 o
   9  13   1      176.32      215.67     18.50 o
   0  14   1       21.95       35.36     24.45 o
   1  14   1      427.04      406.64     19.62 o
   2  14   1      116.42      108.37     13.15 o
   3  14   1        0.10       22.54      9.67 o
   4  14   1        0.14       -5.13      9.20 o
   5  14   1       49.25       63.32     12.78 o
   6  14   1       31.66       34.46     12.12 o
   7  14   1       15.30        7.99     11.60 o
   8  14   1        0.24       -8.24     11.76 o
   1  15   1       38.98       48.89     13.85 o
   2  15   1       24.09       31.27     11.63 o
   3  15   1        0.01       -9.11     10.01 o
   4  15   1      194.59      185.09     16.93 o
   5  15   1       61.16       60.72     13.72 o
   6  15   1        0.93       -9.42     11.67 o
   7  15   1      327.05      360.58     23.05 o
   0  16   1       30.05       39.85     27.77 o
   1  16   1      150.91      188.85     17.67 o
   2  16   1       90.75      124.88     15.61 o
   3  16   1       18.60        2.58     11.91 o
   4  16   1        0.44       -1.36     11.77 o
   1   0   2     5146.38     4571.06    192.13 o
   2   0   2    10615.92    10644.66     96.96 o
   3   0   2    29804.73    30532.36    362.30 o
   4   0   2     1595.90     1779.55     28.61 o
   5   0   2     1019.53      994.27     14.53 o
   6   0   2       14.22       18.28      3.47 o
   7   0   2        8.21       10.47      4.04 o
   8   0   2      604.07      676.48     13.83 o
   9   0   2      102.67       98.89      7.04 o
  10   0   2        2.39       -5.06      5.06 o
  11   0   2      790.80      892.15     19.41 o
  12   0   2      231.08      247.69     11.63 o
  13   0   2       25.59       22.65      9.04 o
  14   0   2        8.08        0.12     11.14 o
  15   0   2        4.85      -11.17     11.17 o
   1   1   2     1495.56     1590.61     12.01 o
   2   1   2     8088.71     9455.82     69.43 o
   3   1   2     1603.77     1650.79     14.93 o
   4   1   2       25.42       -1.40      1.46 o
   5   1   2       28.77       26.71      2.66 o
   6   1   2     2188.85     1883.09     18.12 o
   7   1   2     1619.51     1631.30     17.08 o
   8   1   2      588.36      508.57      8.53 o
   9   1   2      995.81     1027.15     13.23 o
  10   1   2       20.24        9.11      4.08 o
  11   1   2       10.73       15.49      5.13 o
  12   1   2       44.46       52.86      5.68 o
  13   1   2      111.67      133.70      8.55 o
  14   1   2       13.68       13.37      8.71 o
  15   1   2        0.12       -3.82      8.93 o
   0   2   2    25432.49    26962.44    322.50 o
   1   2   2     3018.59     3346.14     31.88 o
   2   2   2     3442.81     3746.17     36.12 o
   3   2   2    24172.53    24711.13    208.30 o
   4   2   2     1668.04     1892.57     18.57 o
   5   2   2        3.46        5.85      2.21 o
   6   2   2      494.39      464.85      8.53 o
   7   2   2        0.89       -0.14      3.40 o
   8   2   2        8.21       11.04      3.73 o
   9   2   2      387.27      358.18      9.12 o
  10   2   2       26.18       34.29      5.06 o
  11   2   2      382.02      388.96     10.10 o
  12   2   2       16.43       14.98      5.86 o
  13   2   2      172.29      200.64     10.16 o
  14   2   2        0.75        5.30      7.79 o
  15   2   2        0.66        1.31      9.00 o
   1   3   2    10215.52    10293.67     94.15 o
   2   3   2    12209.44    12465.87    123.11 o
   3   3   2    10448.25    10692.55    107.00 o
   4   3   2      309.01      310.29      6.46 o
   5   3   2     2139.93     2156.86     21.78 o
   6   3   2      808.47      684.72     10.98 o
   7   3   2     2801.51     2843.84     31.08 o
   8   3   2      136.05      128.82      6.13 o
   9   3   2      405.65      385.02     10.95 o
  10   3   2        2.13       -4.64      5.37 o
  11   3   2       69.80       66.46      6.50 o
  12   3   2        0.10       -2.48      5.45 o
  13   3   2        5.43        3.25      7.29 o
  14   3   2        6.16       11.06      7.83 o
   0   4   2       57.20      102.40      5.69 o
   1   4   2     7686.35     7704.95     72.00 o
   2   4   2      757.38      736.54     11.30 o
   3   4   2      431.59      351.64      8.00 o
   4   4   2     1023.41     1065.33     16.11 o
   5   4   2     1924.30     1972.36     22.14 o
   6   4   2      829.70      788.23     11.72 o
   7   4   2      496.39      495.58      9.59 o
   8   4   2      453.95      401.71      9.43 o
   9   4   2      929.81      933.28     15.67 o
  10   4   2       12.29        9.55      5.69 o
  11   4   2       87.83       81.68      7.32 o
  12   4   2        0.20       -1.35      5.60 o
  13   4   2       62.90       66.35      8.21 o
  14   4   2        0.75       -4.59      8.47 o
   1   5   2      445.05      360.84      8.57 o
   2   5   2     1051.16      934.52     14.03 o
   3   5   2     3295.30     3394.10     38.74 o
   4   5   2        5.80       -1.71      3.27 o
   5   5   2     1325.08     1276.40     18.07 o
   6   5   2        4.76       13.03      3.53 o
   7   5   2     1050.70     1086.06     15.28 o
   8   5   2       38.35       27.55      4.54 o
   9   5   2      147.18      165.45      7.27 o
  10   5   2       51.55       54.74      6.25 o
  11   5   2        6.90        5.95      6.61 o
  12   5   2       16.22        7.93      6.29 o
  13   5   2        0.05        1.71      6.66 o
  14   5   2        0.01        7.59      8.86 o
   0   6   2     1471.91     1451.19     34.37 o
   1   6   2     2709.62     3043.18     43.41 o
   2   6   2      843.53      758.13     12.97 o
   3   6   2       54.73       40.68      4.27 o
   4   6   2        1.63        2.76      3.73 o
   5   6   2      304.83      309.08     10.32 o
   6   6   2       12.34       24.39      3.98 o
   7   6   2      397.09      396.82     11.02 o
   8   6   2        2.01        7.20      4.35 o
   9   6   2      119.07      127.67      6.96 o
  10   6   2        3.39       -3.06      5.75 o
  11   6   2       25.38       25.50      6.86 o
  12   6   2        5.59        9.80      8.84 o
  13   6   2        4.41       10.22     10.00 o
  14   6   2        0.00       -8.90      9.08 o
   1   7   2     2145.92     2201.36     34.84 o
   2   7   2      552.81      664.94     12.87 o
   3   7   2      221.63      270.76      8.79 o
   4   7   2      247.90      250.77      8.83 o
   5   7   2       85.95      114.53      6.87 o
   6   7   2      349.42      382.97     11.14 o
   7   7   2      638.55      673.04     13.39 o
   8   7   2      151.54      144.38      7.52 o
   9   7   2        0.04        5.45      4.74 o
  10   7   2        3.55       -5.93      5.93 o
  11   7   2      111.38      107.66      9.63 o
  12   7   2        6.66       -7.55      7.55 o
  13   7   2       17.31       32.89      9.45 o
   0   8   2      215.32      181.60     32.22 o
   1   8   2      470.45      442.09     13.67 o
   2   8   2       73.45       65.37      6.05 o
   3   8   2       47.22       46.37      5.26 o
   4   8   2       66.38       62.34      5.89 o
   5   8   2     1431.94     1403.25     23.25 o
   6   8   2       67.20       31.36      6.20 o
   7   8   2       85.34       98.58      6.57 o
   8   8   2       27.29       40.23      7.04 o
   9   8   2      312.52      359.36     12.81 o
  10   8   2       11.86       19.11      7.43 o
  11   8   2       56.60       57.42      9.00 o
  12   8   2        7.13        1.92      8.15 o
  13   8   2       46.22       42.07     11.75 o
   1   9   2     1294.69     1190.43     25.05 o
   2   9   2      296.63      352.20     13.55 o
   3   9   2       53.76       50.85      5.83 o
   4   9   2        0.23       -3.07      4.76 o
   5   9   2       41.13       34.99      8.68 o
   6   9   2       84.70       79.00      7.56 o
   7   9   2       45.84       46.40      7.31 o
   8   9   2        3.89        8.62      5.89 o
   9   9   2       70.30       75.44      9.46 o
  10   9   2       47.18       34.22      8.95 o
  11   9   2       36.38       25.19      9.18 o
  12   9   2       17.18       32.16     11.34 o
   0  10   2      389.34      351.03     20.71 o
   1  10   2      290.11      315.93     13.94 o
   2  10   2       64.98       65.18      8.40 o
   3  10   2        5.33       14.09      6.86 o
   4  10   2        1.12        4.61      5.62 o
   5  10   2     1290.43     1276.35     23.49 o
   6  10   2        3.71        3.21      6.06 o
   7  10   2      403.45      347.37     13.50 o
   8  10   2       25.94       24.96      7.79 o
   9  10   2      269.47      289.24     14.00 o
  10  10   2       62.22       50.90      9.83 o
  11  10   2       35.82       34.90     11.08 o
  12  10   2       43.17       50.07     13.77 o
   1  11   2     1404.83     1335.91     29.88 o
   2  11   2        3.54       13.26      7.59 o
   3  11   2       56.02       42.61     11.08 o
   4  11   2      144.20      158.02     10.74 o
   5  11   2       11.03        5.72      6.44 o
   6  11   2      152.22      158.26     10.45 o
   7  11   2      134.94      122.94     13.21 o
   8  11   2        0.46       -7.12      7.12 o
   9  11   2       62.23       75.52     11.86 o
  10  11   2        0.91       -9.18      9.18 o
  11  11   2        7.34        0.55     10.28 o
   0  12   2        0.23       15.37     11.59 o
   1  12   2        0.04       12.45      8.42 o
   2  12   2       50.33       38.48      9.49 o
   3  12   2     1052.52      990.95     27.13 o
   4  12   2       25.43       31.31      9.44 o
   5  12   2      129.17      132.00     11.19 o
   6  12   2       17.15        5.11      7.98 o
   7  12   2        0.41       -7.44      7.44 o
   8  12   2       43.85       45.32     10.61 o
   9  12   2        6.52        6.87      9.78 o
  10  12   2       36.49       35.71     11.70 o
   1  13   2       34.25       70.43     10.98 o
   2  13   2       86.18       91.51     13.29 o
   3  13   2      351.76      331.52     17.37 o
   4  13   2      216.90      218.10     15.26 o
   5  13   2      211.93      230.11     15.95 o
   6  13   2       35.58       40.39     10.22 o
   7  13   2       12.10        8.13     10.19 o
   8  13   2        0.00       -4.44     10.56 o
   9  13   2       83.79       83.28     15.26 o
   0  14   2       25.96       32.62     14.66 o
   1  14   2       72.53      100.70     12.96 o
   2  14   2        0.04       -5.11      9.16 o
   3  14   2      103.41      126.90     13.94 o
   4  14   2        0.68      -13.24     13.24 o
   5  14   2       66.48       69.78     12.76 o
   6  14   2        9.58       11.55     11.06 o
   7  14   2       70.99       84.71     14.46 o
   8  14   2        1.32       -0.01     11.99 o
   1  15   2       16.99       16.78     10.51 o
   2  15   2        0.05       -2.84     13.85 o
   3  15   2        0.01       -9.62      9.62 o
   4  15   2        9.30       14.78     11.36 o
   5  15   2       43.66       49.07     12.97 o
   6  15   2       23.36       73.34     17.60 o
   0  16   2        0.04       15.88     16.70 o
   1  16   2        0.08       20.85     12.07 o
   2  16   2        0.15      -11.35     11.35 o
   3  16   2        1.04       -5.03     11.50 o
   4  16   2        0.58      -11.60     11.60 o
   1   1   3      473.00      485.23      4.98 o
   2   1   3    25709.94    26413.58    188.98 o
   3   1   3     1434.13     1178.69     10.86 o
   4   1   3       64.82       74.10      2.72 o
   5   1   3        8.78       37.62      2.63 o
   6   1   3       40.49       71.31      3.63 o
   7   1   3     1166.89     1273.19     14.45 o
   8   1   3        1.36       -2.77      2.77 o
   9   1   3       15.78       15.03      3.67 o
  10   1   3      213.55      227.06      7.35 o
  11   1   3       39.50       28.72      4.80 o
  12   1   3       25.20       18.22      5.63 o
  13   1   3        1.67        0.50      5.88 o
  14   1   3       12.21        0.67      7.04 o
  15   1   3        6.57       -5.12      8.79 o
   0   2   3    22461.91    23202.49    321.66 o
   1   2   3    15815.98    17566.60    171.43 o
   2   2   3    30788.71    31130.97    260.77 o
   3   2   3      250.84      273.40      4.86 o
   4   2   3      608.50      767.36      9.53 o
   5   2   3     1166.45     1254.84     14.55 o
   6   2   3     1108.54     1109.75     14.21 o
   7   2   3      852.90      931.72     13.54 o
   8   2   3       27.38       18.22      3.94 o
   9   2   3      103.38      102.90      6.04 o
  10   2   3     1058.32     1081.38     15.53 o
  11   2   3      122.55      105.08      7.31 o
  12   2   3      223.97      237.42     11.06 o
  13   2   3       10.34       12.94      6.97 o
  14   2   3       14.12       17.81      7.87 o
  15   2   3        3.93       -5.62      9.48 o
   1   3   3     2409.57     2682.30     31.58 o
   2   3   3     2198.96     2488.28     25.54 o
   3   3   3     1397.04     1237.35     16.40 o
   4   3   3    16230.89    16668.29    134.48 o
   5   3   3      998.01      914.83     11.74 o
   6   3   3     2566.73     2862.76     28.24 o
   7   3   3       19.33       43.08      4.58 o
   8   3   3     1383.00     1448.23     20.07 o
   9   3   3      552.64      517.92     11.74 o
  10   3   3      248.22      282.72      9.63 o
  11   3   3        7.19        9.72      5.36 o
  12   3   3      133.19      128.61      8.12 o
  13   3   3        4.26       -2.20      6.71 o
  14   3   3       15.61        5.87      8.53 o
   0   4   3       81.36       66.51      5.33 o
   1   4   3      371.49      421.15      7.64 o
   2   4   3     3315.68     3336.36     36.55 o
   3   4   3      479.56      419.60      8.79 o
   4   4   3      759.90      922.16     13.55 o
   5   4   3     4721.86     4850.83     43.48 o
   6   4   3      733.91      766.83     11.56 o
   7   4   3       13.84        4.93      3.34 o
   8   4   3       32.90       30.73      5.17 o
   9   4   3      197.52      201.69      8.45 o
  10   4   3       19.23       17.94      5.94 o
  11   4   3        4.12       -5.41      5.41 o
  12   4   3       75.16       80.81      7.39 o
  13   4   3       98.25      104.39      9.67 o
  14   4   3        8.76        7.35      8.38 o
   1   5   3     1819.10     1877.72     25.41 o
   2   5   3     1598.33     1683.06     21.46 o
   3   5   3       59.55       41.96      3.87 o
   4   5   3      288.79      210.45      8.35 o
   5   5   3      277.33      263.34      8.13 o
   6   5   3      247.82      316.84      8.60 o
   7   5   3      454.95      478.80     12.28 o
   8   5   3      160.15      194.92      8.64 o
   9   5   3      145.33      143.67      7.64 o
  10   5   3        1.88        2.38      5.56 o
  11   5   3      158.91      178.77     11.06 o
  12   5   3       22.18       27.09      7.53 o
  13   5   3        3.98       -3.89      7.98 o
  14   5   3       52.19       52.50     10.10 o
   0   6   3     6789.00     6622.98    120.74 o
   1   6   3      326.71      376.83      9.62 o
   2   6   3      890.94      909.57     14.64 o
   3   6   3     3070.34     2969.45     35.46 o
   4   6   3     1766.50     1751.61     24.39 o
   5   6   3     1287.66     1285.28     20.44 o
   6   6   3      162.01      144.48      6.17 o
   7   6   3        5.07       10.60      4.04 o
   8   6   3     1443.21     1498.57     19.94 o
   9   6   3        0.15       -4.37      4.37 o
  10   6   3      161.32      195.80     10.16 o
  11   6   3      135.87      158.32     10.28 o
  12   6   3      179.16      161.46     11.10 o
  13   6   3       17.75       30.36      8.86 o
  14   6   3       51.33       53.65     10.40 o
   1   7   3      298.13      271.26     10.13 o
   2   7   3     3041.52     2928.66     39.34 o
   3   7   3      638.59      709.67     13.93 o
   4   7   3       26.00       17.28      4.53 o
   5   7   3      274.43      327.47     10.66 o
   6   7   3     3850.84     3768.77     43.09 o
   7   7   3      134.09      118.36      6.70 o
   8   7   3     1174.04     1226.86     18.12 o
   9   7   3      187.87      207.79      9.99 o
  10   7   3        1.95       -6.40      6.40 o
  11   7   3        1.31        7.34      7.23 o
  12   7   3        1.28       -0.28      7.56 o
  13   7   3        3.05       -4.66      8.44 o
   0   8   3     3175.14     3031.26     65.08 o
   1   8   3        9.91        3.94      6.22 o
   2   8   3        0.11       -3.95      3.95 o
   3   8   3      528.97      493.63     12.07 o
   4   8   3      394.51      372.27     11.23 o
   5   8   3      115.79      106.42      7.41 o
   6   8   3      777.10      692.41     16.35 o
   7   8   3      367.67      363.51     10.62 o
   8   8   3      112.96      111.67      7.94 o
   9   8   3       11.43       20.55      7.38 o
  10   8   3        0.48       -3.96      8.80 o
  11   8   3       47.53       65.36      9.87 o
  12   8   3       53.82       62.64      9.74 o
  13   8   3        0.87        2.44     10.56 o
   1   9   3      248.38      250.94     11.51 o
   2   9   3       86.92       97.46      8.41 o
   3   9   3       19.26       31.74      6.26 o
   4   9   3      311.17      297.66     10.71 o
   5   9   3        2.33       -4.52      5.16 o
   6   9   3       56.28       54.39      7.20 o
   7   9   3      161.44      175.19     10.01 o
   8   9   3       23.28       26.37      7.47 o
   9   9   3        7.99        3.39      6.75 o
  10   9   3       20.50       13.49      8.23 o
  11   9   3        6.75       -4.39      9.08 o
  12   9   3       20.06       10.63     11.81 o
   0  10   3     2118.90     2070.60    106.07 o
   1  10   3      668.27      643.26     19.04 o
   2  10   3     1018.66      963.27     23.69 o
   3  10   3      329.46      273.20     13.19 o
   4  10   3      111.73      102.70      7.94 o
   5  10   3       18.93        8.67      5.99 o
   6  10   3      168.60      185.31     10.32 o
   7  10   3        0.96        3.56      6.54 o
   8  10   3        0.80        3.74      7.21 o
   9  10   3        2.16       -4.15      7.67 o
  10  10   3        1.37       -8.89      8.89 o
  11  10   3        5.49        9.23     10.40 o
  12  10   3       90.73      112.43     14.47 o
   1  11   3       13.37        8.35      7.38 o
   2  11   3       22.21       32.00      8.33 o
   3  11   3       83.83       58.46      9.59 o
   4  11   3      568.05      538.18     17.43 o
   5  11   3        3.40       -5.90      5.90 o
   6  11   3      690.81      717.33     18.82 o
   7  11   3       35.74       33.40      8.93 o
   8  11   3        1.22       -8.17      8.17 o
   9  11   3        0.99       -1.70      9.10 o
  10  11   3        5.08        1.76     11.60 o
  11  11   3        5.55        3.34     10.66 o
   0  12   3     1800.48     1935.11     55.53 o
   1  12   3      322.05      286.19     15.35 o
   2  12   3      164.43      171.77     12.92 o
   3  12   3       12.62       16.11      8.54 o
   4  12   3      155.56      130.13     12.24 o
   5  12   3       42.74       38.04      8.71 o
   6  12   3       49.44       33.18     10.42 o
   7  12   3       49.31       47.80     10.33 o
   8  12   3       12.83       16.98      9.81 o
   9  12   3        0.31       -7.92      9.52 o
  10  12   3       24.54       20.93     11.27 o
   1  13   3      390.36      417.37     18.96 o
   2  13   3       94.30       68.87     11.27 o
   3  13   3       17.00       23.41      9.86 o
   4  13   3       35.69       49.64     10.84 o
   5  13   3        1.26       -6.83      8.76 o
   6  13   3      393.65      372.32     17.16 o
   7  13   3       55.00       72.62     11.67 o
   8  13   3       14.28        9.28     10.96 o
   9  13   3       10.54        6.13     12.47 o
   0  14   3       69.28       70.99     17.38 o
   1  14   3       33.20       46.07     11.11 o
   2  14   3        2.42        6.62      9.46 o
   3  14   3      193.67      192.03     15.61 o
   4  14   3       12.72       21.91     10.40 o
   5  14   3       28.52       34.49     11.43 o
   6  14   3        2.26        1.67     10.61 o
   7  14   3       60.09       44.17     13.42 o
   8  14   3       24.63       32.65     13.13 o
   1  15   3       63.49       38.95     12.06 o
   2  15   3        0.44        0.17     10.65 o
   3  15   3       36.09       27.22     11.96 o
   4  15   3      287.60      278.94     28.95 o
   5  15   3       61.09       62.48     13.68 o
   6  15   3       71.64       90.11     20.88 o
   0  16   3       12.40       37.43     23.91 o
   1  16   3       57.13       47.87     13.29 o
   2  16   3      122.58      146.98     16.76 o
   3  16   3       12.09       18.00     12.64 o
   4  16   3        5.27        1.28     11.96 o
   0   0   4    35976.18    36208.38    394.87 o
   1   0   4     9812.58    10131.99    100.23 o
   2   0   4    16647.86    17232.64    155.55 o
   3   0   4      208.11      188.05      5.40 o
   4   0   4     2082.55     2330.50     33.17 o
   5   0   4     4019.68     3842.90     52.40 o
   6   0   4     1849.64     1805.33     23.61 o
   7   0   4     2637.81     2573.10     36.18 o
   8   0   4      976.75     1040.43     17.93 o
   9   0   4     2025.86     2117.05     29.92 o
  10   0   4        9.63       18.84      5.98 o
  11   0   4       11.13       12.91      6.11 o
  12   0   4      337.42      351.52     15.43 o
  13   0   4        9.62       11.51      8.81 o
  14   0   4       39.68       40.14     10.46 o
  15   0   4        5.54        8.26     13.76 o
   1   1   4    20307.60    21843.46    166.90 o
   2   1   4      959.19     1073.96     11.17 o
   3   1   4    12724.92    13644.89    104.20 o
   4   1   4     2632.08     2464.44     20.92 o
   5   1   4      377.57      402.75      6.25 o
   6   1   4     3843.48     3860.92     33.92 o
   7   1   4       99.48      133.15      4.84 o
   8   1   4       11.20       10.11      3.00 o
   9   1   4        8.04        2.46      3.42 o
  10   1   4      476.75      498.26      9.76 o
  11   1   4       46.91       31.13      4.80 o
  12   1   4       59.92       47.63      6.63 o
  13   1   4       17.84       16.30      6.40 o
  14   1   4       47.59       72.12      9.24 o
  15   1   4       25.22       14.32     10.28 o
   0   2   4      109.79       79.87      4.73 o
   1   2   4      153.22      157.96      4.01 o
   2   2   4       64.91       82.18      2.77 o
   3   2   4      297.39      299.05      4.81 o
   4   2   4     3994.75     4187.35     34.89 o
   5   2   4     1283.96     1381.59     15.67 o
   6   2   4     2243.81     2458.59     25.15 o
   7   2   4       39.08       40.45      3.93 o
   8   2   4      391.96      356.60      8.95 o
   9   2   4      427.84      445.23     10.21 o
  10   2   4      394.90      424.07     10.12 o
  11   2   4        3.85       13.58      4.86 o
  12   2   4       40.44       29.81      6.23 o
  13   2   4       11.19       15.31      6.92 o
  14   2   4       13.24       18.15      8.88 o
   1   3   4      907.88      880.19     11.44 o
   2   3   4      765.09      974.04     16.36 o
   3   3   4       77.60       68.53      3.13 o
   4   3   4    11014.85    11978.61     97.93 o
   5   3   4     1097.23     1303.75     14.90 o
   6   3   4      135.03      211.48      8.62 o
   7   3   4      131.76      109.39      5.67 o
   8   3   4      666.51      646.03     12.74 o
   9   3   4       20.65       16.42      5.09 o
  10   3   4       69.34       60.61      6.42 o
  11   3   4        6.39        2.09      5.12 o
  12   3   4       65.53       67.58      6.99 o
  13   3   4       88.38       93.72      9.21 o
  14   3   4        1.29       -0.29      8.06 o
   0   4   4      100.65      165.97      8.49 o
   1   4   4     4868.13     4965.27     51.72 o
   2   4   4     1959.15     2011.93     21.90 o
   3   4   4      910.93      898.12     13.72 o
   4   4   4     1043.52     1140.95     14.43 o
   5   4   4       62.43       72.32      3.88 o
   6   4   4        1.70       -3.69      3.69 o
   7   4   4      697.26      710.27     11.63 o
   8   4   4       18.87       14.64      4.73 o
   9   4   4      503.66      532.69     12.81 o
  10   4   4        0.04       -2.25      5.01 o
  11   4   4       88.31       79.92      7.24 o
  12   4   4       27.23       17.69      6.44 o
  13   4   4        0.64        3.84      7.38 o
  14   4   4       19.72       13.20      8.92 o
   1   5   4       99.78       75.88      4.29 o
   2   5   4     3401.69     3564.08     39.69 o
   3   5   4     4604.52     5021.09     54.33 o
   4   5   4      200.25      218.78      8.35 o
   5   5   4     9153.92     9187.62     88.98 o
   6   5   4      834.75      900.40     13.06 o
   7   5   4     2711.84     2801.61     29.36 o
   8   5   4       48.67       54.62      5.05 o
   9   5   4      571.36      622.55     13.86 o
  10   5   4       16.09       20.50      6.86 o
  11   5   4       98.92      103.44      7.81 o
  12   5   4        4.99        1.03      7.55 o
  13   5   4        6.81       -7.65      7.65 o
  14   5   4        7.36        7.68      8.98 o
   0   6   4     1135.41     1238.41     30.70 o
   1   6   4     2950.04     3118.91     39.77 o
   2   6   4      670.90      750.64     14.58 o
   3   6   4     1060.26     1039.38     16.43 o
   4   6   4       19.57        9.59      4.13 o
   5   6   4      154.38      143.42      7.20 o
   6   6   4      525.19      553.08     10.55 o
   7   6   4       33.65       32.16      4.89 o
   8   6   4      366.40      327.57      9.10 o
   9   6   4        2.02        7.91      5.95 o
  10   6   4        7.60        7.70      6.35 o
  11   6   4      196.82      228.37     11.43 o
  12   6   4       33.78       24.23      8.03 o
  13   6   4       70.09       93.25     10.59 o
  14   6   4       20.38       27.32     10.79 o
   1   7   4      562.92      639.34     19.71 o
   2   7   4        4.84       10.44      4.23 o
   3   7   4     2754.85     2997.26     36.73 o
   4   7   4      689.13      693.55     14.32 o
   5   7   4      793.09      830.08     16.48 o
   6   7   4      182.29      158.82     11.75 o
   7   7   4        7.23       13.39      4.45 o
   8   7   4        9.49       18.39      5.27 o
   9   7   4       22.73       29.07      6.63 o
  10   7   4        1.52        0.17      6.57 o
  11   7   4        8.24        4.83      7.79 o
  12   7   4       18.56       16.35      8.06 o
  13   7   4        0.31       -9.27      9.27 o
   0   8   4      390.58      358.57     19.32 o
   1   8   4     2713.60     2643.24     43.48 o
   2   8   4     1972.78     1855.99     28.98 o
   3   8   4      720.87      716.41     15.17 o
   4   8   4       36.04       25.79      5.30 o
   5   8   4        0.00       -4.84      4.84 o
   6   8   4      639.05      634.61     15.74 o
   7   8   4       21.62       28.36      5.72 o
   8   8   4        0.84       -4.45      6.10 o
   9   8   4      374.75      437.91     16.09 o
  10   8   4      222.70      240.27     12.60 o
  11   8   4       57.09       71.63      9.97 o
  12   8   4       20.32       40.34      9.66 o
  13   8   4        0.47        5.47      9.80 o
   1   9   4      240.36      280.57     12.11 o
   2   9   4      634.60      605.06     17.64 o
   3   9   4     1927.37     1942.18     31.54 o
   4   9   4     1178.92     1116.35     22.69 o
   5   9   4      388.08      368.79     12.34 o
   6   9   4       96.66       62.00      7.50 o
   7   9   4       37.73       53.39      7.57 o
   8   9   4      143.69      161.40     10.45 o
   9   9   4      107.29      110.03      9.93 o
  10   9   4       36.90       49.86     10.29 o
  11   9   4        0.30       11.60      9.71 o
  12   9   4      124.61      152.43     13.35 o
   0  10   4      153.96      154.91     16.04 o
   1  10   4       16.94       -6.22      6.22 o
   2  10   4     1035.97     1112.40     25.83 o
   3  10   4     1474.60     1383.10     26.40 o
   4  10   4        0.21        3.51      6.24 o
   5  10   4      153.19      157.30      9.49 o
   6  10   4      117.26      100.13      9.05 o
   7  10   4       80.32       82.14      8.74 o
   8  10   4      327.83      337.60     15.66 o
   9  10   4      163.84      167.60     13.32 o
  10  10   4       87.90       92.86     12.18 o
  11  10   4       40.56       26.23     11.93 o
  12  10   4        3.69       -7.03     10.52 o
   1  11   4      199.62      197.62     12.82 o
   2  11   4     1941.61     1940.43     39.39 o
   3  11   4      137.87      133.39     11.68 o
   4  11   4       11.28        8.87      6.98 o
   5  11   4       52.57       60.82      8.72 o
   6  11   4      155.67      160.14     11.66 o
   7  11   4        8.66        9.38      8.10 o
   8  11   4        4.23        1.28      8.38 o
   9  11   4       65.04       77.05     11.42 o
  10  11   4       72.45       78.43     12.34 o
  11  11   4       20.80       28.09     11.41 o
   0  12   4     1010.28      965.80     37.60 o
   1  12   4      399.20      352.62     19.10 o
   2  12   4        1.64       -6.92      7.73 o
   3  12   4       62.60       53.77     10.59 o
   4  12   4       13.26        3.41      8.29 o
   5  12   4        0.23        3.23      7.54 o
   6  12   4       56.98       62.64     10.08 o
   7  12   4        8.47       -8.35      8.35 o
   8  12   4      274.46      287.81     16.28 o
   9  12   4       39.38       53.97     11.39 o
  10  12   4        0.05        1.21     10.30 o
   1  13   4      127.89      119.92     12.37 o
   2  13   4        2.56        8.95      8.84 o
   3  13   4      243.22      250.96     15.63 o
   4  13   4      267.42      275.58     16.69 o
   5  13   4       72.81       61.00     11.76 o
   6  13   4       25.60       35.99     10.04 o
   7  13   4       72.20      125.76     13.03 o
   8  13   4        0.44       20.11     13.21 o
   9  13   4       20.96       38.45     11.81 o
   0  14   4      343.71      387.28     39.15 o
   1  14   4        0.05       -6.67      9.52 o
   2  14   4       15.80        5.97     11.73 o
   3  14   4       17.22       40.70     11.49 o
   4  14   4       51.97       49.59     11.45 o
   5  14   4        0.35       -9.22      9.22 o
   6  14   4       32.26       49.15     17.32 o
   7  14   4       21.65       -4.99      9.94 o
   8  14   4        0.53        3.08     14.13 o
   1  15   4        6.59       -4.86     10.54 o
   2  15   4       10.35       28.20     19.01 o
   3  15   4        2.57        0.14     10.76 o
   4  15   4       52.61       88.84     15.47 o
   5  15   4        3.28       -6.47     12.75 o
   6  15   4        4.79       -0.18     11.93 o
   0  16   4       99.18      103.37     21.43 o
   1  16   4       37.12       53.94     13.10 o
   2  16   4        1.26       -0.95     13.41 o
   3  16   4       24.40        8.66     11.70 o
   4  16   4       35.50       52.16     14.24 o
   1   1   5      501.32      454.49      4.90 o
   2   1   5     9499.63    10298.18     75.24 o
   3   1   5      738.15      747.83     10.73 o
   4   1   5       86.15      130.53      4.07 o
   5   1   5      850.42      803.05      9.44 o
   6   1   5       27.58       27.24      3.24 o
   7   1   5      999.37     1044.33     13.26 o
   8   1   5       19.79       14.00      3.27 o
   9   1   5      282.72      270.74      6.97 o
  10   1   5      446.06      457.38      9.36 o
  11   1   5       74.13       68.54      5.40 o
  12   1   5       68.87       63.91      7.22 o
  13   1   5       38.38       52.58      7.24 o
  14   1   5        8.86        5.44      8.06 o
   0   2   5      243.11      286.38      9.83 o
   1   2   5     6365.91     6867.19     90.63 o
   2   2   5      577.54      705.03      9.91 o
   3   2   5      458.63      606.28      8.38 o
   4   2   5      156.00      190.22      5.91 o
   5   2   5      134.34      101.46      4.17 o
   6   2   5      217.38      274.80      6.56 o
   7   2   5      549.87      591.72     10.06 o
   8   2   5      452.70      489.21     10.45 o
   9   2   5      559.32      569.83     11.48 o
  10   2   5       60.11       39.63      5.17 o
  11   2   5        0.47       -4.45      4.45 o
  12   2   5        5.04       -5.24      6.15 o
  13   2   5       15.69       25.00      7.51 o
  14   2   5        2.50       -3.36      8.31 o
   1   3   5     2066.49     2014.89     22.52 o
   2   3   5     2364.96     2523.07     36.60 o
   3   3   5        9.29        3.11      2.04 o
   4   3   5        4.86       48.20      2.79 o
   5   3   5      244.15      271.39      5.95 o
   6   3   5     6496.19     6629.84     61.78 o
   7   3   5       18.87       15.26      4.04 o
   8   3   5      519.70      503.73     10.64 o
   9   3   5       16.94       22.98      5.44 o
  10   3   5       55.21       49.94      6.16 o
  11   3   5       82.28       68.94      6.48 o
  12   3   5       39.54       37.20      7.42 o
  13   3   5        8.64       12.59      7.55 o
  14   3   5        4.76        2.07      8.32 o
   0   4   5    19119.34    19471.13    330.08 o
   1   4   5      165.16      181.39      7.00 o
   2   4   5     1301.52     1319.93     14.38 o
   3   4   5     3363.36     3595.94     39.88 o
   4   4   5      490.19      472.20      9.67 o
   5   4   5     1859.42     1861.68     19.81 o
   6   4   5      784.33      782.19     11.54 o
   7   4   5       23.45       13.09      4.22 o
   8   4   5      201.31      192.63      7.73 o
   9   4   5      131.94      117.55      8.01 o
  10   4   5       42.24       27.50      5.98 o
  11   4   5        0.16       -5.09      5.09 o
  12   4   5       77.03       84.58      7.71 o
  13   4   5        1.19        9.76      8.05 o
  14   4   5       18.63       29.69      9.31 o
   1   5   5     4741.14     4702.07     50.22 o
   2   5   5     1159.42     1300.71     17.66 o
   3   5   5      314.53      334.30      8.48 o
   4   5   5     5933.33     6008.43     59.51 o
   5   5   5       90.27      104.73      5.29 o
   6   5   5      607.85      498.51      9.38 o
   7   5   5      773.13      707.09     11.95 o
   8   5   5        6.12       -3.87      3.87 o
   9   5   5      388.49      420.07     14.14 o
  10   5   5        0.25       -1.65      5.67 o
  11   5   5        9.11       13.03      6.42 o
  12   5   5      117.49      138.50      9.72 o
  13   5   5       47.87       74.00      9.94 o
  14   5   5       15.26       12.53     10.15 o
   0   6   5      135.33       70.64      9.43 o
   1   6   5      105.30       87.75      5.25 o
   2   6   5     2207.25     2129.22     29.71 o
   3   6   5      307.02      248.60      7.84 o
   4   6   5      605.32      626.41     12.94 o
   5   6   5     1265.26     1226.57     16.99 o
   6   6   5     1933.38     1924.11     30.50 o
   7   6   5       43.26       62.75      5.08 o
   8   6   5      304.33      306.28      9.40 o
   9   6   5       43.25       30.32      6.30 o
  10   6   5       73.60       91.90      8.97 o
  11   6   5      152.59      149.27     11.55 o
  12   6   5        0.33       -6.59      6.59 o
  13   6   5       23.19       25.25     10.49 o
  14   6   5       29.23       49.43     20.07 o
   1   7   5      718.54      772.22     17.03 o
   2   7   5      169.04      167.74      8.60 o
   3   7   5      162.50      108.48      6.14 o
   4   7   5     4379.75     4496.28     52.01 o
   5   7   5     2781.52     2645.41     34.91 o
   6   7   5      821.83      875.88     15.09 o
   7   7   5       29.73       29.50      5.16 o
   8   7   5      142.16      141.66      8.78 o
   9   7   5        9.39        9.07      6.69 o
  10   7   5       46.83       55.91      8.74 o
  11   7   5        2.09       -4.11      7.28 o
  12   7   5       44.82       55.29     10.42 o
  13   7   5       17.52       19.04      9.98 o
   0   8   5      781.72      742.00     47.82 o
   1   8   5      510.53      508.98     14.97 o
   2   8   5     1791.01     1769.84     28.21 o
   3   8   5     1851.55     1822.82     29.17 o
   4   8   5       56.97       51.72      6.04 o
   5   8   5       15.29        9.80      5.30 o
   6   8   5      271.14      282.66     16.36 o
   7   8   5        6.59       -4.95      4.95 o
   8   8   5       10.90        4.08      6.10 o
   9   8   5       19.93       29.78      7.60 o
  10   8   5       83.57       85.55      9.65 o
  11   8   5      108.64      136.60     13.18 o
  12   8   5       74.29       66.12     11.47 o
  13   8   5        2.84        4.69      9.51 o
   1   9   5        4.45       10.99      5.87 o
   2   9   5       46.05       33.46      6.85 o
   3   9   5      124.96      124.88      8.51 o
   4   9   5        0.13       -2.84      4.95 o
   5   9   5       50.44       33.22      6.48 o
   6   9   5      576.40      634.45     16.54 o
   7   9   5      267.97      261.96     12.97 o
   8   9   5       71.96       83.25      9.56 o
   9   9   5        2.85        8.79      8.54 o
  10   9   5       56.26       59.34     10.76 o
  11   9   5        0.07       -9.28      9.28 o
  12   9   5       14.21       16.27     13.22 o
   0  10   5     2870.95     2924.06     68.27 o
   1  10   5     1322.10     1246.71     27.16 o
   2  10   5      635.90      582.35     22.31 o
   3  10   5       15.61       11.93      6.37 o
   4  10   5       14.78       12.02      6.58 o
   5  10   5      296.00      288.91     11.72 o
   6  10   5        1.81       -6.34      6.34 o
   7  10   5        4.83       -2.45      8.02 o
   8  10   5        7.46       26.74      8.52 o
   9  10   5      229.43      226.94     14.42 o
  10  10   5       34.92       69.16     11.64 o
  11  10   5       13.67       -2.20     10.12 o
  12  10   5       19.32       26.19     33.91 o
   1  11   5      874.61      848.68     23.57 o
   2  11   5      104.56       94.42     10.59 o
   3  11   5      634.84      602.12     20.37 o
   4  11   5        2.93       -1.67      6.79 o
   5  11   5       14.04       18.63      7.66 o
   6  11   5       29.51       45.67      8.87 o
   7  11   5       10.35       25.53      8.62 o
   8  11   5       60.19       60.04     13.65 o
   9  11   5        2.32       -2.59      9.15 o
  10  11   5       21.08       35.65     10.96 o
  11  11   5        0.62       -3.09     10.37 o
   0  12   5      357.52      294.72     24.45 o
   1  12   5      498.62      471.23     19.25 o
   2  12   5       49.13        5.24      8.21 o
   3  12   5       62.60       68.21     12.09 o
   4  12   5      133.54      113.71     12.10 o
   5  12   5       64.20       53.85     12.90 o
   6  12   5        5.33       -7.80      7.80 o
   7  12   5       10.32       16.33      9.25 o
   8  12   5       24.20       20.34      9.63 o
   9  12   5       78.63       66.20     12.27 o
  10  12   5        4.56       -1.09     10.52 o
   1  13   5        3.58       -8.45      8.56 o
   2  13   5      295.24      298.21     16.69 o
   3  13   5       46.78       48.28     10.87 o
   4  13   5       70.93       88.12     12.46 o
   5  13   5       42.42       14.66     10.35 o
   6  13   5        4.75        1.28      8.81 o
   7  13   5        1.52       -2.32      9.28 o
   8  13   5      101.68      110.98     13.32 o
   9  13   5       15.59        7.43     10.94 o
   0  14   5        2.83       12.89     14.21 o
   1  14   5       13.23       23.01     10.38 o
   2  14   5      122.40      108.85     13.22 o
   3  14   5       28.71       45.42     11.55 o
   4  14   5        0.02       -8.41      9.78 o
   5  14   5        4.18        3.71      9.85 o
   6  14   5       14.71        8.58     17.36 o
   7  14   5       97.18      117.10     13.94 o
   8  14   5      103.37      113.56     14.32 o
   1  15   5       49.71       33.74     14.08 o
   2  15   5      171.00      217.33     16.84 o
   3  15   5       20.22        7.71     11.65 o
   4  15   5        6.26        1.01     11.11 o
   5  15   5       19.26        7.63     13.87 o
   6  15   5       19.44       15.80     12.50 o
   0  16   5       95.59      116.57     36.55 o
   1  16   5      138.15      172.75     16.98 o
   2  16   5       13.83       16.76     11.91 o
   3  16   5       30.03       48.94     13.23 o
   4  16   5        0.43      -11.12     11.12 o
   0   0   6    16199.72    17335.72    186.31 o
   1   0   6     5316.53     5316.18     57.15 o
   2   0   6     5312.83     5952.56     60.52 o
   3   0   6     1312.38     1328.27     16.83 o
   4   0   6      184.88      210.65      8.04 o
   5   0   6     3100.60     2956.08     42.28 o
   6   0   6     1844.42     1876.47     26.35 o
   7   0   6      809.12      884.45     15.15 o
   8   0   6       40.42       34.82      4.79 o
   9   0   6      699.20      691.21     14.99 o
  10   0   6      901.59      968.64     19.10 o
  11   0   6       33.54       41.16      6.69 o
  12   0   6     1061.26     1215.11     27.78 o
  13   0   6        0.21       -9.38      9.38 o
  14   0   6       47.27       15.75     13.37 o
   1   1   6     3709.11     3973.99     29.08 o
   2   1   6      164.71      160.54      3.86 o
   3   1   6      267.42      245.41      4.83 o
   4   1   6     3811.17     3806.37     34.18 o
   5   1   6      592.52      568.99      8.96 o
   6   1   6     3026.17     3001.43     27.58 o
   7   1   6       37.20       49.71      3.51 o
   8   1   6      301.86      302.49      7.85 o
   9   1   6      683.96      674.07     10.52 o
  10   1   6        0.02       -2.83      3.72 o
  11   1   6       51.52       54.80      5.71 o
  12   1   6       26.88       28.21      6.39 o
  13   1   6        0.03       -1.42      6.29 o
  14   1   6        0.16       -0.11      9.21 o
   0   2   6      410.77      385.46     26.40 o
   1   2   6      549.17      530.57      9.76 o
   2   2   6     2514.37     2478.32     25.20 o
   3   2   6     1333.30     1538.72     15.47 o
   4   2   6     1202.37     1236.96     13.11 o
   5   2   6     1397.06     1242.90     14.66 o
   6   2   6      319.73      328.16      8.18 o
   7   2   6       98.93       97.78      5.60 o
   8   2   6      521.28      536.21     10.90 o
   9   2   6       58.38       61.64      5.56 o
  10   2   6      127.42      119.36      6.24 o
  11   2   6      317.45      306.44      9.13 o
  12   2   6       82.38       86.10      8.35 o
  13   2   6       50.27       51.37      8.26 o
  14   2   6        6.47        0.60      8.97 o
   1   3   6      451.69      450.70      7.06 o
   2   3   6     5534.06     5476.28     56.54 o
   3   3   6      970.53      993.87     11.33 o
   4   3   6      416.02      463.23      7.03 o
   5   3   6        1.89        2.41      2.92 o
   6   3   6      394.17      426.59     13.88 o
   7   3   6     1955.10     1897.33     21.97 o
   8   3   6       96.65      127.12      6.31 o
   9   3   6       76.59       55.31      6.93 o
  10   3   6       25.18       25.12      5.63 o
  11   3   6      105.10       86.31      7.36 o
  12   3   6       23.15       -0.28      6.57 o
  13   3   6        5.94       -2.49      7.80 o
  14   3   6       30.38       26.64      9.11 o
   0   4   6     1214.10     1601.36     33.32 o
   1   4   6     2120.22     2505.66     28.11 o
   2   4   6      512.46      535.03      9.39 o
   3   4   6      459.69      587.35      9.37 o
   4   4   6     5725.94     5754.63     57.16 o
   5   4   6     1432.65     1481.29     17.42 o
   6   4   6     1072.75     1199.91     14.98 o
   7   4   6       10.41        5.78      4.16 o
   8   4   6      165.15      147.17      7.25 o
   9   4   6      164.96      136.08      7.65 o
  10   4   6      205.35      208.64      9.25 o
  11   4   6       44.63       35.37      7.28 o
  12   4   6       97.19       83.48      8.71 o
  13   4   6      122.84      135.80     10.99 o
  14   4   6        0.11        7.13      9.64 o
   1   5   6      816.50      924.58     13.61 o
   2   5   6     1019.10      943.36     12.65 o
   3   5   6      619.94      754.58     12.86 o
   4   5   6     1425.66     1275.44     17.65 o
   5   5   6       45.79       57.84      4.64 o
   6   5   6     1307.17     1185.49     15.27 o
   7   5   6       93.79      123.59      5.64 o
   8   5   6     1153.68     1111.14     19.14 o
   9   5   6       93.44       94.56     10.54 o
  10   5   6       18.11       14.91      6.43 o
  11   5   6        6.97        3.77      6.60 o
  12   5   6       19.84        3.70      7.29 o
  13   5   6        2.09       -0.74      8.61 o
  14   5   6        2.93       -9.28      9.28 o
   0   6   6        5.31       -2.13      4.64 o
   1   6   6      996.41     1318.58     20.92 o
   2   6   6       89.26       78.96      5.35 o
   3   6   6        0.61        7.50      3.47 o
   4   6   6      513.38      534.23     10.89 o
   5   6   6      118.07       87.56      5.27 o
   6   6   6      169.69      170.23      6.55 o
   7   6   6      279.22      309.28      8.46 o
   8   6   6       13.70       19.93      5.07 o
   9   6   6       73.23       99.28      8.59 o
  10   6   6       81.12       85.47     10.16 o
  11   6   6        0.00       -6.41      6.41 o
  12   6   6       21.33       10.02      8.37 o
  13   6   6       23.96       10.44     10.56 o
   1   7   6      196.72      206.69      9.23 o
   2   7   6      297.63      267.02      9.52 o
   3   7   6      255.02      279.57      8.88 o
   4   7   6       70.75       61.54      5.72 o
   5   7   6       37.61       49.45      5.57 o
   6   7   6      328.54      303.86      9.23 o
   7   7   6       44.92       36.12      5.29 o
   8   7   6        5.72        8.34      6.20 o
   9   7   6      166.71      183.80     14.10 o
  10   7   6       14.49        8.79      7.24 o
  11   7   6        6.20       16.49      8.80 o
  12   7   6       14.69       21.57      9.34 o
  13   7   6        4.61       -0.29      9.55 o
   0   8   6     1506.39     1577.45     48.54 o
   1   8   6      414.53      424.58     22.50 o
   2   8   6       80.45       86.63      6.82 o
   3   8   6     1738.88     1703.24     27.95 o
   4   8   6      567.75      519.53     12.96 o
   5   8   6      255.87      226.99      9.60 o
   6   8   6      192.13      181.83      9.41 o
   7   8   6       35.28       26.54      5.78 o
   8   8   6        2.62       -6.27      6.27 o
   9   8   6        0.24       -3.46      7.32 o
  10   8   6       18.06       17.23      8.87 o
  11   8   6       15.07       17.62      9.74 o
  12   8   6      189.63      183.71     14.69 o
  13   8   6        5.32        2.53     10.93 o
   1   9   6      449.73      387.92     14.14 o
   2   9   6        0.22        1.27      5.73 o
   3   9   6      426.79      459.28     16.00 o
   4   9   6      517.79      506.14     13.74 o
   5   9   6       35.53       46.93      7.61 o
   6   9   6     1571.90     1509.17     26.02 o
   7   9   6      305.21      304.20     13.63 o
   8   9   6      424.79      435.90     17.08 o
   9   9   6      136.70      136.17     11.97 o
  10   9   6       58.59       49.10     10.30 o
  11   9   6       22.66       27.06     10.63 o
  12   9   6       72.19       65.12     12.38 o
   0  10   6     3615.08     3518.52     78.41 o
   1  10   6      511.50      516.48     17.77 o
   2  10   6      427.16      432.84     16.24 o
   3  10   6      253.11      262.44     11.83 o
   4  10   6        3.32       -2.40      6.29 o
   5  10   6      303.78      323.55     13.70 o
   6  10   6        0.00        3.98      7.18 o
   7  10   6       74.13       52.87      9.22 o
   8  10   6       57.15       52.00      9.86 o
   9  10   6        0.07        6.71      8.67 o
  10  10   6        0.16       11.52      9.49 o
  11  10   6       36.60       40.05     16.78 o
   1  11   6      930.86      931.82     27.85 o
   2  11   6        3.53        4.38      7.56 o
   3  11   6        0.31       10.39      8.00 o
   4  11   6        1.70        2.16      6.66 o
   5  11   6        8.58       19.63      7.96 o
   6  11   6      122.17      152.66     15.27 o
   7  11   6      404.57      416.30     18.80 o
   8  11   6        0.85        1.87      8.69 o
   9  11   6       74.42       53.52     11.33 o
  10  11   6       18.00        8.77     10.42 o
  11  11   6        5.23       15.37     10.80 o
   0  12   6       32.60       17.40     29.40 o
   1  12   6      280.59      307.30     15.53 o
   2  12   6      220.34      217.31     16.14 o
   3  12   6      330.14      348.35     16.88 o
   4  12   6      157.81      192.69     16.60 o
   5  12   6       97.90       93.92     10.55 o
   6  12   6        3.78        9.22      8.42 o
   7  12   6       21.85       34.25      9.99 o
   8  12   6        4.19        7.83      9.53 o
   9  12   6        8.29       12.13     10.10 o
  10  12   6       31.80       38.46     12.17 o
   1  13   6       49.50       64.44     11.26 o
   2  13   6       27.51       13.80      9.43 o
   3  13   6       94.76       86.91     12.09 o
   4  13   6      435.65      448.86     20.25 o
   5  13   6       80.55       79.13     12.40 o
   6  13   6      182.87      198.33     14.38 o
   7  13   6        0.18        9.71      9.51 o
   8  13   6       61.52       69.06     12.64 o
   9  13   6       87.66      106.10     14.20 o
   0  14   6      551.67      615.34     36.48 o
   1  14   6      149.20      143.18     14.13 o
   2  14   6       83.34      100.03     13.14 o
   3  14   6      318.70      302.23     18.15 o
   4  14   6       11.45        6.62     10.50 o
   5  14   6        7.85        2.61     11.79 o
   6  14   6       39.46       27.47     11.98 o
   7  14   6        0.05        1.12     10.39 o
   1  15   6       36.38       21.00     15.01 o
   2  15   6        0.10       -6.11     10.01 o
   3  15   6       25.30       18.69     11.73 o
   4  15   6       11.84       -6.29     11.60 o
   5  15   6        0.56        2.91     13.45 o
   6  15   6       34.13       50.74     13.87 o
   0  16   6        7.17       -8.66     15.14 o
   1  16   6       96.10       78.00     14.18 o
   2  16   6        1.09        9.68     12.17 o
   3  16   6       91.83       67.11     18.72 o
   1   1   7      465.39      517.65     10.74 o
   2   1   7        5.39        1.25      1.08 o
   3   1   7     2747.25     2625.01     22.96 o
   4   1   7     3467.94     3579.98     30.75 o
   5   1   7     1144.30     1157.67     14.02 o
   6   1   7     1192.99     1239.26     14.75 o
   7   1   7      303.35      269.66      7.36 o
   8   1   7      225.53      222.96      7.40 o
   9   1   7     1136.02     1127.54     15.11 o
  10   1   7        2.41        4.30      4.31 o
  11   1   7       67.82       50.28      6.30 o
  12   1   7       15.22        7.75      6.34 o
  13   1   7        1.21       -3.13      6.70 o
  14   1   7       11.62       -3.42      8.81 o
   0   2   7     2527.79     2426.03     47.09 o
   1   2   7     2394.70     2599.10     28.51 o
   2   2   7     2738.39     2784.18     24.48 o
   3   2   7    13857.68    14935.59    114.10 o
   4   2   7      221.03      207.69      5.11 o
   5   2   7        0.91        6.01      2.58 o
   6   2   7       52.63       41.29      3.64 o
   7   2   7       59.79       51.55      4.19 o
   8   2   7      156.46      150.94      7.59 o
   9   2   7      912.06      914.31     15.41 o
  10   2   7      187.20      174.85      7.05 o
  11   2   7      381.33      384.18      9.96 o
  12   2   7        7.89        7.04      6.67 o
  13   2   7        0.08       -7.25      7.25 o
  14   2   7        2.52        3.10     10.63 o
   1   3   7      254.55      264.42      6.06 o
   2   3   7     1371.73     1367.93     15.49 o
   3   3   7     8819.08     8889.43     73.34 o
   4   3   7     1370.66     1124.96     15.31 o
   5   3   7     3445.93     3248.50     32.78 o
   6   3   7       41.32       58.58      4.50 o
   7   3   7       32.16       16.48      3.90 o
   8   3   7       46.44       26.92      4.64 o
   9   3   7     1531.88     1467.15     21.58 o
  10   3   7       63.26       46.65      6.83 o
  11   3   7        9.74       -4.01      5.94 o
  12   3   7       56.50       52.52      8.07 o
  13   3   7       83.24       82.35      9.78 o
  14   3   7        9.02        3.52     10.56 o
   0   4   7      501.63      523.38     14.60 o
   1   4   7     1516.15     1963.75     25.10 o
   2   4   7      727.12      788.24     10.73 o
   3   4   7     1291.50     1196.75     16.85 o
   4   4   7      402.28      510.83     13.90 o
   5   4   7     1508.26     1521.31     16.91 o
   6   4   7      369.53      321.15      8.44 o
   7   4   7       22.23       27.59      6.54 o
   8   4   7       12.74        2.40      5.40 o
   9   4   7        0.66        8.16      5.16 o
  10   4   7        5.12        2.27      5.89 o
  11   4   7      213.70      219.39     10.40 o
  12   4   7       18.74       15.31      6.89 o
  13   4   7       20.89       24.91      9.37 o
  14   4   7        0.70       -9.97      9.97 o
   1   5   7     1861.80     1939.86     23.64 o
   2   5   7     7549.42     7876.62     81.18 o
   3   5   7      174.59      188.73      8.28 o
   4   5   7      486.45      554.94      9.95 o
   5   5   7       37.66       47.62      4.18 o
   6   5   7      502.49      468.27      9.33 o
   7   5   7     1927.07     1834.66     23.43 o
   8   5   7       18.77       11.94      5.51 o
   9   5   7        9.21        4.67      6.30 o
  10   5   7       70.73       82.92     10.03 o
  11   5   7       55.51       60.81      8.18 o
  12   5   7        9.78       12.12      8.48 o
  13   5   7        7.73       -3.50      9.13 o
  14   5   7       10.64       30.68     11.62 o
   0   6   7     2592.92     2701.76     44.17 o
   1   6   7     1058.39      933.73     14.56 o
   2   6   7      592.52      683.90     12.37 o
   3   6   7     1999.41     1823.47     21.74 o
   4   6   7      467.79      460.98      9.56 o
   5   6   7      671.02      730.53     18.95 o
   6   6   7       43.55       27.73      4.04 o
   7   6   7      493.87      461.38     13.79 o
   8   6   7      656.05      662.49     13.84 o
   9   6   7      570.05      577.38     18.02 o
  10   6   7        0.05       -3.11      6.44 o
  11   6   7        0.82       -0.15      7.26 o
  12   6   7        9.47       -0.54      8.01 o
  13   6   7       66.03       83.36     11.44 o
   1   7   7     2116.23     2073.43     29.19 o
   2   7   7     1264.93     1143.55     20.17 o
   3   7   7       41.04       45.58      5.72 o
   4   7   7      706.21      705.60     23.77 o
   5   7   7      652.06      641.18     13.59 o
   6   7   7       34.98       24.02      5.45 o
   7   7   7     2757.21     2632.23     40.24 o
   8   7   7       10.29       15.07      6.54 o
   9   7   7        0.12       -6.25      6.25 o
  10   7   7       75.05       64.34      9.70 o
  11   7   7        9.11       -0.91      8.27 o
  12   7   7        0.01       -8.82      8.82 o
  13   7   7        1.24       15.19     10.23 o
   0   8   7      756.36      700.02     24.58 o
   1   8   7     2253.97     2121.31     35.27 o
   2   8   7      578.93      590.33     14.88 o
   3   8   7        3.68        0.72      5.69 o
   4   8   7       89.22       78.86      6.63 o
   5   8   7     1255.54     1190.35     21.12 o
   6   8   7      123.91      164.91     13.30 o
   7   8   7        0.10       -0.76      6.05 o
   8   8   7      160.07      135.96     12.17 o
   9   8   7      177.64      181.32     12.55 o
  10   8   7       37.34       25.21     10.45 o
  11   8   7        1.01       10.69      9.16 o
  12   8   7       18.96       18.82     15.15 o
   1   9   7      566.58      507.33     15.79 o
   2   9   7      116.90      105.54      8.77 o
   3   9   7      160.91      160.66      9.14 o
   4   9   7        6.31        8.48      6.53 o
   5   9   7       17.78        9.11      6.92 o
   6   9   7       11.51       15.00      7.37 o
   7   9   7       63.56       71.49      9.27 o
   8   9   7        0.59       -1.43      7.38 o
   9   9   7       47.55       43.00     10.78 o
  10   9   7       26.49       34.64      9.95 o
  11   9   7        0.03       -9.07      9.31 o
  12   9   7       83.56      125.37     13.96 o
   0  10   7      515.54      552.27     25.63 o
   1  10   7      192.37      187.58     11.62 o
   2  10   7       21.77       15.75      7.18 o
   3  10   7      608.46      609.41     17.26 o
   4  10   7        0.83        0.78      6.92 o
   5  10   7       76.94       97.23      9.47 o
   6  10   7      246.41      207.34     12.16 o
   7  10   7       53.92       36.65      8.68 o
   8  10   7        3.89       -7.94      7.94 o
   9  10   7        5.00       -8.58      8.58 o
  10  10   7       41.77       61.52     11.35 o
  11  10   7       13.87       23.95     11.35 o
   1  11   7      643.00      616.40     19.89 o
   2  11   7        0.44        2.37      7.61 o
   3  11   7     1196.91     1155.58     28.01 o
   4  11   7      130.15      103.59     13.61 o
   5  11   7      506.34      502.54     17.47 o
   6  11   7       66.94       75.29     10.05 o
   7  11   7        5.82       20.94      9.32 o
   8  11   7       15.34       -0.48      9.72 o
   9  11   7        2.87       10.86      9.80 o
  10  11   7      101.17      105.04     13.42 o
   0  12   7      533.65      540.55     57.32 o
   1  12   7        1.66       -5.93      7.52 o
   2  12   7      225.33      208.88     13.70 o
   3  12   7      192.16      211.78     14.10 o
   4  12   7      153.15      158.02     13.15 o
   5  12   7      217.81      219.15     13.62 o
   6  12   7      110.01      122.86     12.11 o
   7  12   7      282.09      269.10     20.26 o
   8  12   7       13.05       14.17     10.02 o
   9  12   7      228.38      242.55     16.57 o
  10  12   7       75.38       87.27     13.50 o
   1  13   7      399.29      411.98     18.91 o
   2  13   7      176.48      155.48     13.72 o
   3  13   7      403.05      446.42     19.99 o
   4  13   7        1.38        2.70      9.18 o
   5  13   7      115.83      147.12     13.93 o
   6  13   7       16.44       21.85      9.92 o
   7  13   7       24.13        7.43      9.91 o
   8  13   7        0.47       11.16     10.43 o
   9  13   7        0.89        5.86     12.25 o
   0  14   7      274.79      271.07     23.62 o
   1  14   7        3.88        2.47     14.00 o
   2  14   7      178.29      136.74     15.18 o
   3  14   7        2.68       -7.26     10.14 o
   4  14   7       16.67       30.83     11.20 o
   5  14   7       67.20       49.81     12.36 o
   6  14   7        0.20        4.09     10.65 o
   7  14   7        4.92       -6.23     10.09 o
   1  15   7        3.40       -0.82     10.18 o
   2  15   7        0.23      -11.51     11.51 o
   3  15   7      322.83      312.95     23.31 o
   4  15   7      149.66      154.76     16.53 o
   5  15   7      305.16      306.02     20.17 o
   6  15   7       22.34       11.35     12.20 o
   0  16   7        6.71       -8.30     16.04 o
   1  16   7       65.77       66.67     13.77 o
   2  16   7        2.82      -10.90     10.90 o
   3  16   7      178.98      183.47     20.14 o
   0   0   8     1523.12     1432.71     18.01 o
   1   0   8       19.26       11.28      1.54 o
   2   0   8     1179.33      935.52     11.37 o
   3   0   8      141.37      123.38      7.31 o
   4   0   8      163.19      170.46      9.10 o
   5   0   8     1886.69     1870.90     30.91 o
   6   0   8       49.69       30.91      5.30 o
   7   0   8      770.71      775.01     14.72 o
   8   0   8      432.90      429.25     10.75 o
   9   0   8       58.84       57.50      5.97 o
  10   0   8      679.88      724.34     15.85 o
  11   0   8       44.84       40.53      8.42 o
  12   0   8      317.02      300.33     16.93 o
  13   0   8       20.29       13.18     12.30 o
  14   0   8       72.33       74.49     16.03 o
   1   1   8     3235.85     3512.41     27.31 o
   2   1   8     2203.20     2396.34     20.82 o
   3   1   8     2335.40     2375.83     20.09 o
   4   1   8     5698.84     5232.18     45.66 o
   5   1   8      742.85      604.22      9.41 o
   6   1   8      494.73      499.34      9.15 o
   7   1   8      341.05      318.18      8.71 o
   8   1   8      613.24      584.86     11.48 o
   9   1   8        0.00        1.52      3.84 o
  10   1   8       83.66       69.09      5.39 o
  11   1   8       48.96       49.58      6.48 o
  12   1   8      245.71      262.36     11.39 o
  13   1   8       16.45       27.12      9.02 o
  14   1   8       11.49        7.59      9.40 o
   0   2   8      796.23      964.16     18.77 o
   1   2   8     1268.01     1522.51     17.11 o
   2   2   8     2217.57     2293.84     19.82 o
   3   2   8        0.04        5.03      2.12 o
   4   2   8      814.99      846.26     11.61 o
   5   2   8      575.81      590.58      8.98 o
   6   2   8      118.09      102.74      4.54 o
   7   2   8       34.82       23.32      3.72 o
   8   2   8     1041.20     1023.65     15.58 o
   9   2   8      260.09      238.64      8.47 o
  10   2   8      140.39      154.40      6.75 o
  11   2   8       25.67       13.71      5.93 o
  12   2   8        0.49       -6.31      6.31 o
  13   2   8        1.43       -8.05      8.05 o
  14   2   8       46.63       58.79     11.95 o
   1   3   8     3302.72     3683.98     48.70 o
   2   3   8     9858.93     9966.94     81.40 o
   3   3   8     3753.78     4101.46     41.43 o
   4   3   8     1039.12     1029.76     13.06 o
   5   3   8     1200.06     1137.42     16.30 o
   6   3   8      319.90      320.95      7.61 o
   7   3   8      114.89      107.50      5.53 o
   8   3   8       16.63       15.15      4.87 o
   9   3   8       15.30       19.35      5.44 o
  10   3   8        8.31        5.73      6.06 o
  11   3   8        5.02       -6.00      6.00 o
  12   3   8        2.07       -4.57      6.31 o
  13   3   8        9.23       11.86      9.90 o
  14   3   8        3.05       -8.19     10.10 o
   0   4   8     4943.28     5545.38     99.45 o
   1   4   8     3201.77     3207.07     35.00 o
   2   4   8      440.83      557.06     10.75 o
   3   4   8       16.31       29.89      3.42 o
   4   4   8      503.28      529.21     11.86 o
   5   4   8      136.36      137.45      6.00 o
   6   4   8      208.23      239.42     11.60 o
   7   4   8      765.16      742.53     13.32 o
   8   4   8      203.14      180.24      7.81 o
   9   4   8      424.24      434.37     12.89 o
  10   4   8       12.02        4.17      5.98 o
  11   4   8       11.45       18.86      6.87 o
  12   4   8       16.17       21.64      7.80 o
  13   4   8        2.16       -9.29      9.29 o
  14   4   8        3.85      -12.45     12.45 o
   1   5   8      240.91      311.48      7.07 o
   2   5   8      199.20      174.26      7.47 o
   3   5   8      456.84      335.14      8.61 o
   4   5   8     2736.04     2549.93     26.86 o
   5   5   8     1062.01      951.87     13.88 o
   6   5   8     1606.08     1518.35     17.83 o
   7   5   8      181.88      173.77      7.80 o
   8   5   8      104.99       70.50      7.63 o
   9   5   8       47.70       39.19      6.59 o
  10   5   8        7.31        4.91      6.05 o
  11   5   8       44.66       43.06      7.81 o
  12   5   8        0.88        1.61      8.54 o
  13   5   8        3.40        6.97      8.98 o
   0   6   8       37.32       43.99      4.82 o
   1   6   8      684.56      684.45     13.47 o
   2   6   8      281.67      225.50      7.44 o
   3   6   8     1003.39      994.36     18.22 o
   4   6   8      607.47      620.90     12.88 o
   5   6   8      692.48      659.41     11.64 o
   6   6   8      718.07      699.64     13.18 o
   7   6   8      213.62      254.46      8.28 o
   8   6   8       20.71       23.47      6.48 o
   9   6   8       92.61      108.77      8.89 o
  10   6   8       85.80       89.91      9.38 o
  11   6   8        1.01       -7.60      7.60 o
  12   6   8        2.25       -6.62      8.60 o
  13   6   8        0.63        3.88     10.11 o
   1   7   8       43.99       62.81      5.15 o
   2   7   8      126.99      122.58      6.97 o
   3   7   8      650.12      608.89     14.61 o
   4   7   8      177.13      146.10      7.08 o
   5   7   8      358.12      353.78     11.30 o
   6   7   8     1105.33     1107.66     20.44 o
   7   7   8      112.03      116.09      6.89 o
   8   7   8        1.85       -1.11      6.21 o
   9   7   8       14.16        5.90      7.27 o
  10   7   8        7.59       -2.78      7.92 o
  11   7   8       16.86        9.76      8.97 o
  12   7   8        7.42        9.35      9.85 o
  13   7   8       21.38       32.69     10.30 o
   0   8   8     1902.52     2064.21     38.62 o
   1   8   8      245.27      233.64     10.70 o
   2   8   8     1062.71     1002.84     19.64 o
   3   8   8        7.56       -4.32      5.14 o
   4   8   8      899.62      835.37     16.78 o
   5   8   8      534.83      499.16     13.63 o
   6   8   8       79.79       96.01      9.30 o
   7   8   8       17.86        2.83      7.20 o
   8   8   8      126.21      116.21     10.47 o
   9   8   8       10.06       12.90      8.13 o
  10   8   8        7.91       -3.69      8.27 o
  11   8   8       18.19       20.86      9.86 o
  12   8   8       28.53       47.52     11.45 o
   1   9   8      293.00      290.52     12.60 o
   2   9   8       60.92       52.52      8.39 o
   3   9   8      260.79      189.75     10.17 o
   4   9   8      782.72      782.31     19.21 o
   5   9   8      403.62      374.26     14.40 o
   6   9   8      771.62      768.73     20.54 o
   7   9   8        7.30        3.34      7.44 o
   8   9   8        6.11        2.59      7.66 o
   9   9   8      116.33      114.68     11.73 o
  10   9   8      168.32      173.69     13.53 o
  11   9   8        1.65      -10.00     10.00 o
  12   9   8        2.23       12.59     11.09 o
   0  10   8     5104.76     5068.76    104.67 o
   1  10   8      412.16      389.44     18.38 o
   2  10   8      359.02      334.76     18.25 o
   3  10   8      842.90      802.52     22.78 o
   4  10   8       26.73       20.56      7.64 o
   5  10   8        3.31       17.18      7.30 o
   6  10   8        0.58       -1.88      7.17 o
   7  10   8        7.24       -0.02      7.59 o
   8  10   8      157.73      150.11     12.37 o
   9  10   8       17.66       26.60     10.06 o
  10  10   8       38.65       33.69     10.99 o
  11  10   8       33.45       54.19     12.00 o
   1  11   8        5.04        1.36      7.47 o
   2  11   8      600.06      610.86     20.16 o
   3  11   8       22.61       33.72      8.79 o
   4  11   8       77.22       91.94      9.68 o
   5  11   8       35.40       32.84      8.52 o
   6  11   8      954.91     1040.89     25.93 o
   7  11   8       19.39       16.89      9.15 o
   8  11   8      440.22      482.90     19.63 o
   9  11   8      100.58      122.71     13.14 o
  10  11   8        1.49        9.19     10.76 o
   0  12   8       34.52       35.33     22.90 o
   1  12   8      125.96       84.76     10.77 o
   2  12   8      449.35      465.06     18.69 o
   3  12   8       12.86       22.38      8.93 o
   4  12   8       20.91       28.20     10.45 o
   5  12   8       26.34       31.21     13.44 o
   6  12   8       57.96       37.71     10.87 o
   7  12   8       58.58       29.89     10.38 o
   8  12   8       46.25       50.84     11.22 o
   9  12   8       46.74       35.02     11.39 o
   1  13   8      160.93      135.72     12.96 o
   2  13   8        6.86       14.86      9.52 o
   3  13   8      218.54      201.80     14.98 o
   4  13   8      386.17      411.00     19.46 o
   5  13   8       45.95       45.43     11.72 o
   6  13   8      114.45      133.09     12.93 o
   7  13   8       77.20       90.85     12.38 o
   8  13   8      216.77      249.40     16.75 o
   0  14   8       11.60       24.30     30.66 o
   1  14   8       43.97       73.03     12.15 o
   2  14   8      211.73      237.21     16.75 o
   3  14   8       40.99       39.30     11.62 o
   4  14   8        8.41       17.76     11.23 o
   5  14   8       20.82       18.11     11.11 o
   6  14   8      145.40      169.29     16.42 o
   7  14   8        0.01       -9.11     10.27 o
   1  15   8        6.07       -1.53     10.57 o
   2  15   8       17.59       20.48     11.12 o
   3  15   8       38.55       33.32     12.09 o
   4  15   8        6.31        7.92     11.63 o
   5  15   8        9.48       12.01     17.00 o
   0  16   8        7.63       11.46     16.76 o
   1  16   8       83.68       48.74     16.30 o
   2  16   8       22.83        8.54     11.78 o
   1   1   9        0.58       14.42      1.90 o
   2   1   9      427.06      387.51     10.64 o
   3   1   9      146.24      222.32      5.33 o
   4   1   9     1027.21     1009.48     12.37 o
   5   1   9       61.86      116.54      4.42 o
   6   1   9      745.47      654.44     10.59 o
   7   1   9       86.10      118.68      5.58 o
   8   1   9      174.49      162.34      8.34 o
   9   1   9       54.88       49.06      4.87 o
  10   1   9       24.81       15.54      4.48 o
  11   1   9       37.81       37.41      6.58 o
  12   1   9        1.25        6.39      6.73 o
  13   1   9       20.40        7.48      8.64 o
  14   1   9        2.27        9.19     10.39 o
   0   2   9    14667.30    14779.50    212.86 o
   1   2   9     2425.97     2915.77     29.93 o
   2   2   9      612.59      520.71     13.24 o
   3   2   9     1007.22     1088.61     13.23 o
   4   2   9       47.27       50.68      2.95 o
   5   2   9      106.93       78.39      4.43 o
   6   2   9       29.90       43.58      3.72 o
   7   2   9       52.58       35.30      4.11 o
   8   2   9     1439.41     1411.89     18.98 o
   9   2   9       10.63        5.06      4.63 o
  10   2   9      110.14      102.94      7.57 o
  11   2   9        1.71       -0.42      5.61 o
  12   2   9       13.84        2.66      7.37 o
  13   2   9       33.88       24.36     10.29 o
  14   2   9       14.51        5.76     10.98 o
   1   3   9      246.22      271.57     10.68 o
   2   3   9     4104.79     4158.88     38.35 o
   3   3   9      355.78      344.33      5.51 o
   4   3   9       14.08        7.78      2.53 o
   5   3   9        1.39       -2.58      2.58 o
   6   3   9     2860.76     2723.78     27.95 o
   7   3   9        3.05        2.88      3.66 o
   8   3   9       66.50       54.96      5.73 o
   9   3   9       41.21       28.70      6.20 o
  10   3   9       54.15       53.51      9.62 o
  11   3   9       62.82       65.23      7.71 o
  12   3   9       26.79       21.55      9.10 o
  13   3   9       43.09       37.07     10.87 o
  14   3   9       17.31       22.50     11.29 o
   0   4   9     9818.05    10115.01    176.38 o
   1   4   9     5284.91     6013.53     68.55 o
   2   4   9     1811.59     1718.94     21.23 o
   3   4   9      220.78      217.14      7.36 o
   4   4   9      320.72      367.26      8.39 o
   5   4   9       88.61       96.31      5.96 o
   6   4   9      319.69      317.71      9.47 o
   7   4   9      133.66      122.09      6.33 o
   8   4   9      189.16      183.79      9.32 o
   9   4   9       31.29       30.67      6.28 o
  10   4   9      220.45      224.24     10.52 o
  11   4   9        4.00       10.25      7.44 o
  12   4   9       16.97       27.00      8.71 o
  13   4   9        8.58        0.82      9.61 o
  14   4   9        6.07        2.74     10.65 o
   1   5   9      482.41      451.54     15.18 o
   2   5   9      221.08      176.26      6.61 o
   3   5   9       27.22       30.16      3.25 o
   4   5   9     5523.73     5382.82     59.86 o
   5   5   9      131.35      126.21      5.19 o
   6   5   9      759.04      713.58     12.47 o
   7   5   9      785.20      758.43     16.43 o
   8   5   9        0.01       -5.51      5.65 o
   9   5   9      124.31      111.48      8.25 o
  10   5   9      251.53      257.35     12.31 o
  11   5   9       16.57       10.45      8.40 o
  12   5   9       58.16       61.43      9.93 o
  13   5   9        1.00       -7.88      9.20 o
   0   6   9      296.86      339.03     10.70 o
   1   6   9      144.30      166.47      6.10 o
   2   6   9     2505.00     2332.38     29.04 o
   3   6   9      147.94      128.69      6.19 o
   4   6   9       35.75       28.59      3.71 o
   5   6   9      345.10      331.04      9.70 o
   6   6   9      735.34      674.27     13.39 o
   7   6   9     1216.88     1105.70     20.65 o
   8   6   9       98.95      100.94      8.33 o
   9   6   9       56.83       42.40      8.59 o
  10   6   9      296.31      339.22     13.97 o
  11   6   9       95.75       90.71     10.97 o
  12   6   9       16.06       14.47      9.59 o
  13   6   9        4.37       16.49     11.16 o
   1   7   9     1256.61     1237.21     20.06 o
   2   7   9      507.88      546.91     11.79 o
   3   7   9      168.68      146.12      7.84 o
   4   7   9     2755.90     2592.24     37.72 o
   5   7   9      973.00      956.23     24.15 o
   6   7   9      621.04      617.71     15.26 o
   7   7   9      301.74      271.89     12.62 o
   8   7   9       52.54       48.39      8.54 o
   9   7   9       50.34       46.24      8.60 o
  10   7   9       26.33       15.16      8.29 o
  11   7   9        0.07        3.07      8.61 o
  12   7   9      120.72      140.62     13.35 o
  13   7   9        0.31       -6.78     11.47 o
   0   8   9     1325.27     1381.56     28.85 o
   1   8   9       44.24       31.52      4.51 o
   2   8   9      140.24      109.81      7.53 o
   3   8   9        2.33        7.81      5.86 o
   4   8   9      105.56      115.86      8.59 o
   5   8   9      760.18      767.48     19.02 o
   6   8   9      277.94      275.66     12.68 o
   7   8   9       40.51       48.93      8.60 o
   8   8   9      101.64      122.62     11.30 o
   9   8   9       20.23       22.94      8.59 o
  10   8   9       22.17       28.81      9.43 o
  11   8   9        7.40       14.19      9.47 o
  12   8   9       79.05       91.26     13.14 o
   1   9   9       14.07        4.05      5.97 o
   2   9   9       60.41       48.30      7.59 o
   3   9   9        0.79       -3.97      6.27 o
   4   9   9       10.83       16.56      7.21 o
   5   9   9      446.45      406.91     14.96 o
   6   9   9      202.00      196.65     11.65 o
   7   9   9       64.59       52.24      8.92 o
   8   9   9       11.54       15.75      8.01 o
   9   9   9       34.55       20.33     14.54 o
  10   9   9      255.34      248.41     15.43 o
  11   9   9       12.06       12.77     10.08 o
  12   9   9        2.03        0.59     23.94 o
   0  10   9     1973.48     1823.02     49.11 o
   1  10   9      201.70      161.97     11.07 o
   2  10   9        2.00       -4.64      6.68 o
   3  10   9      337.43      347.72     13.92 o
   4  10   9      489.85      424.07     15.48 o
   5  10   9        4.93       -3.38      6.91 o
   6  10   9       45.28       26.52      9.13 o
   7  10   9        7.66        5.02     10.24 o
   8  10   9       45.65       48.96     10.87 o
   9  10   9       22.45       20.83     10.14 o
  10  10   9        7.59        9.14     10.00 o
  11  10   9       25.88       35.11     11.73 o
   1  11   9       13.17       26.81      8.16 o
   2  11   9      322.16      351.85     17.91 o
   3  11   9        4.59        5.64      7.56 o
   4  11   9      311.04      274.02     13.51 o
   5  11   9        2.68       10.13      7.89 o
   6  11   9      333.13      335.57     15.73 o
   7  11   9      126.30      143.81     14.06 o
   8  11   9      187.81      217.07     14.85 o
   9  11   9       12.23       11.61     10.09 o
  10  11   9        6.05        5.18     10.30 o
   0  12   9      143.67      191.75     19.02 o
   1  12   9        2.21        1.55      8.02 o
   2  12   9      290.38      322.88     15.87 o
   3  12   9       11.95        9.52      9.04 o
   4  12   9        2.58       -1.41      8.42 o
   5  12   9       54.85       66.10     10.13 o
   6  12   9        0.38       -6.45      8.66 o
   7  12   9        0.36        9.34     11.13 o
   8  12   9        6.60       -1.15      9.76 o
   9  12   9      115.23      154.11     14.56 o
   1  13   9       29.27       44.52     10.30 o
   2  13   9      162.67      129.15     19.75 o
   3  13   9       68.31       66.05     11.65 o
   4  13   9       10.77       42.58     10.58 o
   5  13   9       79.20       84.14     14.45 o
   6  13   9        3.62        2.19      9.16 o
   7  13   9       31.90       39.12     10.87 o
   8  13   9       65.36       84.48     13.08 o
   0  14   9       55.52       48.64     15.82 o
   1  14   9       29.35       37.40     10.88 o
   2  14   9        1.31       14.61      9.99 o
   3  14   9        6.17       -8.65      9.49 o
   4  14   9      115.88      106.09     13.94 o
   5  14   9       96.65      107.93     30.14 o
   6  14   9       10.26       -0.10     11.64 o
   7  14   9        6.55       -2.66     11.47 o
   1  15   9        0.99        9.29     14.09 o
   2  15   9      141.92      145.65     15.52 o
   3  15   9      125.87      149.45     15.81 o
   4  15   9        1.28        7.06     11.50 o
   5  15   9      137.61      181.74     17.17 o
   0  16   9       28.64       36.66     20.84 o
   1  16   9       10.52        6.42     11.75 o
   0   0  10      342.14      405.68     10.06 o
   1   0  10    12407.76    12545.02    114.88 o
   2   0  10      855.94     1040.70     12.85 o
   3   0  10     1041.66      975.37     13.98 o
   4   0  10        3.75        6.87      2.49 o
   5   0  10     2663.63     2618.10     33.52 o
   6   0  10      366.22      317.08     11.15 o
   7   0  10     1695.11     1620.57     29.53 o
   8   0  10      134.67      121.65      9.64 o
   9   0  10     1103.46     1093.06     23.02 o
  10   0  10       33.37       42.97      9.17 o
  11   0  10       55.65       48.29     11.05 o
  12   0  10        7.72        4.47     11.34 o
  13   0  10       57.68       61.62     24.89 o
  14   0  10       24.10        4.89     26.65 o
   1   1  10    13587.21    13984.61    106.93 o
   2   1  10        2.19        4.99      1.47 o
   3   1  10     2780.26     2981.21     27.72 o
   4   1  10      134.42      184.00      4.73 o
   5   1  10      141.61      131.66      5.21 o
   6   1  10       66.82       84.09      4.52 o
   7   1  10     1230.72     1145.11     16.69 o
   8   1  10      607.04      631.72     12.88 o
   9   1  10       56.25       70.43      5.10 o
  10   1  10      228.92      207.38      8.77 o
  11   1  10      100.22       88.86      8.20 o
  12   1  10        3.88        2.93      7.19 o
  13   1  10        0.00       -9.12      9.12 o
  14   1  10       11.31        6.28     11.61 o
   0   2  10     1104.07     1289.54     37.22 o
   1   2  10      362.40      508.80     10.22 o
   2   2  10      511.06      588.86      7.68 o
   3   2  10      822.09      770.71      9.71 o
   4   2  10       98.02      160.30      5.02 o
   5   2  10     1124.70     1105.29     13.87 o
   6   2  10        0.10       -2.80      2.80 o
   7   2  10      347.32      345.72      9.00 o
   8   2  10        0.84        2.47      4.18 o
   9   2  10      164.25      155.09      7.97 o
  10   2  10      207.25      201.53      9.21 o
  11   2  10      206.70      200.79     10.72 o
  12   2  10        8.12       -8.38      8.38 o
  13   2  10       12.16       22.79     10.24 o
  14   2  10       21.10        6.24     11.89 o
   1   3  10     1108.86     1155.88     14.79 o
   2   3  10      325.32      340.76      7.04 o
   3   3  10       39.49       64.36      3.76 o
   4   3  10      218.33      276.16      6.99 o
   5   3  10     1224.07     1157.17     13.55 o
   6   3  10      479.45      556.28     11.10 o
   7   3  10      198.14      203.96      7.24 o
   8   3  10        0.20       -4.83      4.83 o
   9   3  10      226.54      220.31     11.80 o
  10   3  10       59.10       46.52      7.14 o
  11   3  10        0.08       -5.24      6.95 o
  12   3  10       22.54       -6.36      8.61 o
  13   3  10       24.57       20.51     10.56 o
  14   3  10       70.33       83.33     13.16 o
   0   4  10      920.53     1021.42     39.80 o
   1   4  10       15.08        9.62      3.48 o
   2   4  10       22.32       27.44      2.94 o
   3   4  10     1863.43     1806.75     21.68 o
   4   4  10      278.80      294.74     10.47 o
   5   4  10      150.44      105.08      7.39 o
   6   4  10        1.14       -1.85      3.27 o
   7   4  10      173.17      157.12      7.61 o
   8   4  10      223.78      217.33      9.09 o
   9   4  10       54.28       63.50      7.25 o
  10   4  10       30.68       44.38      8.16 o
  11   4  10      261.60      288.73     13.42 o
  12   4  10       13.54       10.80      9.40 o
  13   4  10        6.05      -12.23     12.62 o
   1   5  10        3.65       16.83      2.92 o
   2   5  10       58.63       63.49      4.13 o
   3   5  10      406.65      403.60      9.01 o
   4   5  10      349.06      385.50      9.00 o
   5   5  10      790.40      671.60     12.74 o
   6   5  10       43.97       53.44      5.82 o
   7   5  10      587.95      548.81     14.13 o
   8   5  10      167.71      162.63      8.54 o
   9   5  10      327.70      278.35     12.04 o
  10   5  10       92.89       85.16      9.30 o
  11   5  10        1.02       -7.84      7.84 o
  12   5  10        2.93        1.98     10.22 o
  13   5  10       23.85       16.00     10.61 o
   0   6  10      507.36      549.62     13.79 o
   1   6  10     1008.69      918.87     15.66 o
   2   6  10     2353.02     2349.53     29.28 o
   3   6  10      217.73      190.78      7.18 o
   4   6  10       90.68      133.25      6.01 o
   5   6  10      155.70      124.91      7.00 o
   6   6  10      100.49       83.91      7.00 o
   7   6  10        0.52        2.68      6.53 o
   8   6  10       91.95      100.15      9.65 o
   9   6  10       32.47       27.72      7.57 o
  10   6  10       10.68       12.40      7.42 o
  11   6  10       23.36       37.32      9.58 o
  12   6  10        8.27        5.61     13.97 o
  13   6  10       38.61       65.99     12.31 o
   1   7  10      110.79       79.69      5.38 o
   2   7  10        4.43        5.35      3.79 o
   3   7  10      329.53      311.88     10.66 o
   4   7  10     1071.58     1035.89     20.79 o
   5   7  10      184.90      190.05     10.12 o
   6   7  10       47.12       42.97      8.35 o
   7   7  10       60.53       80.13      9.05 o
   8   7  10       49.32       31.70      9.26 o
   9   7  10       45.68       33.08      8.73 o
  10   7  10        0.09       -7.45      7.60 o
  11   7  10        7.53       -8.45      8.45 o
  12   7  10        0.45       -2.74     10.70 o
   0   8  10     2407.70     2190.16     40.05 o
   1   8  10      172.42      126.26      7.26 o
   2   8  10      467.29      417.21     13.04 o
   3   8  10     2586.97     2437.73     36.61 o
   4   8  10      161.31      146.42     21.35 o
   5   8  10       66.09       55.07      8.16 o
   6   8  10      116.43       88.13     10.03 o
   7   8  10       52.37       42.12      8.43 o
   8   8  10        8.21       15.76      7.57 o
   9   8  10       91.58      113.87     11.12 o
  10   8  10        1.03        2.18      8.52 o
  11   8  10       49.58       72.25     11.95 o
  12   8  10       46.41       75.64     13.95 o
   1   9  10        2.34       -5.62      5.62 o
   2   9  10      671.09      633.83     19.26 o
   3   9  10     2789.92     2740.92     41.18 o
   4   9  10      141.17      159.71     10.39 o
   5   9  10      756.73      727.89     19.56 o
   6   9  10      781.82      774.54     27.39 o
   7   9  10        1.32        6.61      7.20 o
   8   9  10      491.72      498.05     28.96 o
   9   9  10      332.75      348.86     18.94 o
  10   9  10       47.41       68.54     11.27 o
  11   9  10        6.97       17.74     10.44 o
   0  10  10       82.98       75.83     12.20 o
   1  10  10       23.32       23.27      7.61 o
   2  10  10      371.79      334.66     17.79 o
   3  10  10      638.11      624.11     19.78 o
   4  10  10       12.84       22.79      7.42 o
   5  10  10       33.77       41.11      8.26 o
   6  10  10       32.14       42.53      8.67 o
   7  10  10        0.05        2.30      7.98 o
   8  10  10      195.98      192.73     13.45 o
   9  10  10      151.51      149.89     13.10 o
  10  10  10        6.75       25.13     10.72 o
  11  10  10       83.67       94.80     13.62 o
   1  11  10      181.97      176.46     15.91 o
   2  11  10      142.91      146.16     11.38 o
   3  11  10      201.33      255.45     14.09 o
   4  11  10      163.50      147.89     11.08 o
   5  11  10       87.04      100.51     10.17 o
   6  11  10      147.97      153.17     12.31 o
   7  11  10      265.73      355.58     16.64 o
   8  11  10      363.28      330.24     16.88 o
   9  11  10       37.60       30.35     11.02 o
  10  11  10       64.20       52.42     14.02 o
   0  12  10      222.22      216.24     19.49 o
   1  12  10      237.20      238.69     14.36 o
   2  12  10       24.15       16.63      8.96 o
   3  12  10       33.49       28.78      9.34 o
   4  12  10       15.24       -0.25      8.66 o
   5  12  10       53.78       69.92     15.41 o
   6  12  10       16.92        7.61      9.13 o
   7  12  10       44.30       40.35     10.74 o
   8  12  10        0.19       -7.77      9.57 o
   9  12  10       47.85       59.12     12.32 o
   1  13  10       73.14       73.81     11.03 o
   2  13  10        2.88        1.06      8.43 o
   3  13  10       29.45        9.04     12.40 o
   4  13  10       28.14       19.87     10.14 o
   5  13  10       69.40       56.92     11.97 o
   6  13  10       45.75       62.00     11.46 o
   7  13  10       90.29       85.32     15.66 o
   8  13  10       47.41       47.48     12.21 o
   0  14  10        0.31       -3.45     13.70 o
   1  14  10      148.48      189.78     15.28 o
   2  14  10        0.43        7.37      9.96 o
   3  14  10        7.53       -2.66      9.91 o
   4  14  10       12.05        1.03     10.47 o
   5  14  10       57.30       77.75     13.38 o
   6  14  10       10.36       24.84     11.75 o
   1  15  10       36.09       43.28     12.60 o
   2  15  10       43.94       30.41     12.00 o
   3  15  10       42.91       54.14     12.96 o
   4  15  10       21.59       10.34     11.60 o
   1   1  11        0.01        0.57      2.48 o
   2   1  11       24.74       22.16      2.09 o
   3   1  11     1314.61     1287.59     14.42 o
   4   1  11      119.41      147.08      4.28 o
   5   1  11      338.77      406.88      8.70 o
   6   1  11      531.33      520.91     10.46 o
   7   1  11       24.35       30.86      4.58 o
   8   1  11      283.06      296.31      8.73 o
   9   1  11       45.06       45.27      4.68 o
  10   1  11       23.02       26.37      6.24 o
  11   1  11      125.45      120.92      8.80 o
  12   1  11      109.44      127.28     12.86 o
  13   1  11        3.03        9.82     10.74 o
  14   1  11       35.05       25.72     13.00 o
   0   2  11     3545.13     3050.51     58.03 o
   1   2  11     3972.70     4517.08     41.92 o
   2   2  11     1027.58      968.77     11.01 o
   3   2  11     1933.79     1867.41     26.02 o
   4   2  11      127.86      112.73      4.91 o
   5   2  11      462.15      504.87     10.45 o
   6   2  11       37.87       20.71      3.39 o
   7   2  11       48.81       33.09      4.42 o
   8   2  11       52.66       33.21      5.54 o
   9   2  11       17.34       19.69      5.63 o
  10   2  11       77.04       76.95      7.87 o
  11   2  11      226.13      277.21     13.11 o
  12   2  11      245.66      209.01     13.97 o
  13   2  11        0.54       11.51      9.94 o
   1   3  11      297.69      301.05      6.63 o
   2   3  11      251.53      390.81      8.97 o
   3   3  11     1578.82     1660.98     17.38 o
   4   3  11      201.65      180.18      5.23 o
   5   3  11      599.40      655.29     12.81 o
   6   3  11     1257.90     1178.24     16.16 o
   7   3  11       56.29       35.31      5.31 o
   8   3  11      272.85      238.18      9.23 o
   9   3  11      507.82      547.08     14.26 o
  10   3  11        9.45       12.85      6.82 o
  11   3  11        0.07       -8.57      8.57 o
  12   3  11        8.00        3.87      8.98 o
  13   3  11        3.84       -0.36      9.86 o
   0   4  11     1807.66     1957.32     63.20 o
   1   4  11     1115.70     1264.40     28.52 o
   2   4  11      148.80      186.69      5.06 o
   3   4  11     2406.97     2482.28     25.81 o
   4   4  11       20.04       12.74      3.55 o
   5   4  11      227.98      193.53      7.45 o
   6   4  11       46.94       27.35      4.76 o
   7   4  11       77.05       74.40      6.17 o
   8   4  11        5.70       10.94      5.55 o
   9   4  11       19.60       19.41      6.89 o
  10   4  11       21.70       22.46      7.44 o
  11   4  11      145.76      164.26     14.94 o
  12   4  11        3.54       -5.63      8.80 o
  13   4  11        2.18       -9.15      9.15 o
   1   5  11     4314.27     4428.93     47.89 o
   2   5  11       13.27       19.28      3.41 o
   3   5  11      372.21      428.56      9.32 o
   4   5  11       83.73       76.45      4.73 o
   5   5  11      214.33      181.11      8.61 o
   6   5  11        1.93        0.90      7.33 o
   7   5  11      285.72      287.37     10.96 o
   8   5  11       57.50       55.68      7.73 o
   9   5  11      265.19      268.02     12.06 o
  10   5  11        7.72        9.53      7.36 o
  11   5  11        0.25       -6.52      9.20 o
  12   5  11        7.40        4.65     10.11 o
  13   5  11        7.05        8.60     10.28 o
   0   6  11      779.34      692.38     15.67 o
   1   6  11     2795.60     2825.50     36.03 o
   2   6  11      370.79      361.72     10.68 o
   3   6  11       43.04       57.56      4.74 o
   4   6  11       26.34       26.76      5.51 o
   5   6  11     1305.43     1196.12     23.47 o
   6   6  11       67.30       64.04      8.47 o
   7   6  11       48.37       63.04      8.33 o
   8   6  11       17.71        7.97      6.53 o
   9   6  11       92.45       95.39     10.49 o
  10   6  11       94.04      102.88     11.72 o
  11   6  11        2.18       -2.38      8.33 o
  12   6  11        7.65        1.40     10.33 o
  13   6  11       97.34      153.52     18.45 o
   1   7  11     1010.44      914.07     16.31 o
   2   7  11      167.55      171.47     10.71 o
   3   7  11       30.17       24.93      7.51 o
   4   7  11     1301.92     1371.21     26.66 o
   5   7  11      595.03      566.79     15.97 o
   6   7  11      288.18      276.20     12.15 o
   7   7  11     2256.64     2293.89     37.64 o
   8   7  11       34.66       21.42      9.21 o
   9   7  11       25.57       19.69     10.10 o
  10   7  11       14.92       10.47      8.75 o
  11   7  11        0.49       14.81      9.12 o
  12   7  11        4.95        4.90     10.64 o
   0   8  11     1766.51     1629.60     60.96 o
   1   8  11      772.57      788.50     18.80 o
   2   8  11     1679.15     1566.81     26.46 o
   3   8  11     1813.74     1629.77     27.89 o
   4   8  11       48.62       34.20      7.00 o
   5   8  11       20.67       17.55      7.21 o
   6   8  11      239.23      268.37     12.63 o
   7   8  11      193.82      164.66     11.27 o
   8   8  11      123.35      112.32     10.50 o
   9   8  11       35.18       38.00      9.33 o
  10   8  11      224.20      225.81     14.41 o
  11   8  11       68.46       75.77     11.99 o
  12   8  11       62.67       62.45     13.69 o
   1   9  11       53.82       35.40      7.27 o
   2   9  11      139.08      132.13      9.73 o
   3   9  11       58.49       62.83      7.73 o
   4   9  11       12.19        7.18      6.54 o
   5   9  11      252.21      247.09     12.14 o
   6   9  11       12.82       27.60      7.90 o
   7   9  11        0.06       -7.06      7.06 o
   8   9  11       15.39       20.79      8.38 o
   9   9  11        6.88       10.28      9.03 o
  10   9  11        7.96        5.48     10.26 o
  11   9  11        5.21        9.55     16.16 o
   0  10  11      740.68      671.34     37.60 o
   1  10  11        1.00       -5.35      6.31 o
   2  10  11      136.57      133.27     10.31 o
   3  10  11       24.97       23.77      7.81 o
   4  10  11       27.81       24.30      7.65 o
   5  10  11        6.78        6.94      7.18 o
   6  10  11       19.23       28.57      8.46 o
   7  10  11       73.75       73.50     10.18 o
   8  10  11       55.24       50.04     10.53 o
   9  10  11        1.02       -2.26      9.08 o
  10  10  11      155.75      166.84     18.64 o
   1  11  11       35.00       37.26      8.08 o
   2  11  11       49.08       47.16      8.81 o
   3  11  11       17.52       24.64      8.57 o
   4  11  11       11.09       10.85      7.78 o
   5  11  11      119.67      119.09     11.17 o
   6  11  11      250.18      286.42     14.72 o
   7  11  11       83.50       97.01     11.62 o
   8  11  11       42.71       48.96     11.03 o
   9  11  11       48.77       44.02     15.96 o
  10  11  11        8.34       17.37     11.19 o
   0  12  11      272.56      335.43     24.56 o
   1  12  11       38.91       72.29     10.55 o
   2  12  11      172.91      203.64     13.55 o
   3  12  11        0.78       -3.29     10.77 o
   4  12  11        1.81        3.20     10.17 o
   5  12  11       98.95      138.13     12.36 o
   6  12  11       51.03       40.56     10.51 o
   7  12  11       22.45        5.63      9.42 o
   8  12  11        8.33       -9.08      9.08 o
   9  12  11        0.49      -10.18     10.18 o
   1  13  11        1.60        1.74      8.66 o
   2  13  11        2.22       -4.28      8.47 o
   3  13  11       91.70       93.05     12.19 o
   4  13  11       34.62       41.23     10.93 o
   5  13  11       29.10       23.28     10.67 o
   6  13  11       83.27      114.46     13.34 o
   7  13  11        0.79       -0.14     10.01 o
   0  14  11        8.98       12.76     25.61 o
   1  14  11       46.45       19.25     10.65 o
   2  14  11        5.14        5.28     10.28 o
   3  14  11       93.92      100.95     18.71 o
   4  14  11       16.36        0.48     10.11 o
   5  14  11       38.50       35.49     12.10 o
   6  14  11        5.90        3.04     11.21 o
   1  15  11      121.06      130.01     15.24 o
   2  15  11       69.78       84.24     13.77 o
   3  15  11        0.02       -4.57     10.65 o
   4  15  11        0.48      -10.08     10.69 o
   0   0  12     1636.00     1752.38     79.24 o
   1   0  12       18.76       15.81      2.81 o
   2   0  12     3264.72     3241.44     33.41 o
   3   0  12     1496.76     1398.58     20.71 o
   4   0  12      676.85      664.46     16.05 o
   5   0  12      346.79      330.62      9.13 o
   6   0  12     3164.98     2984.07     44.92 o
   7   0  12      335.06      303.58     13.69 o
   8   0  12      158.38      110.89     12.24 o
   9   0  12      351.89      349.49     24.95 o
  10   0  12        6.07        5.89      8.15 o
  11   0  12      270.80      252.09     15.63 o
  12   0  12        3.46       -7.19     31.06 o
  13   0  12       28.58       18.46     15.71 o
   1   1  12     1100.45     1150.43     11.33 o
   2   1  12     2670.20     2404.66     22.85 o
   3   1  12        0.26        6.64      1.92 o
   4   1  12     2980.31     2795.41     34.62 o
   5   1  12       19.17       21.68      3.19 o
   6   1  12        2.04        0.30      3.02 o
   7   1  12      229.33      198.11      7.97 o
   8   1  12        0.07        6.00      4.71 o
   9   1  12      156.51      150.34      8.66 o
  10   1  12       65.58       74.23      7.45 o
  11   1  12        5.07        4.73      7.42 o
  12   1  12      130.41      150.29     14.66 o
  13   1  12       19.87        6.75     10.88 o
   0   2  12      542.59      518.13     10.92 o
   1   2  12     2232.05     2340.19     20.89 o
   2   2  12     2462.15     2438.73     21.92 o
   3   2  12      266.10      234.96      6.00 o
   4   2  12        1.87       -0.13      3.07 o
   5   2  12        5.44        6.80      3.25 o
   6   2  12      699.92      689.95     13.99 o
   7   2  12        1.98       -3.91      3.91 o
   8   2  12      128.39      156.87      7.54 o
   9   2  12        0.68       -5.68      5.68 o
  10   2  12      324.23      308.58     14.11 o
  11   2  12        0.69        1.49      8.13 o
  12   2  12       59.98       65.26     14.27 o
  13   2  12        1.37        3.04     11.04 o
   1   3  12      591.31      618.66     11.84 o
   2   3  12      723.15      778.53     10.42 o
   3   3  12      231.71      282.96      5.97 o
   4   3  12     1569.47     1499.99     17.92 o
   5   3  12       94.67       84.02      5.86 o
   6   3  12       66.39       65.29      5.47 o
   7   3  12       46.85       43.63      5.64 o
   8   3  12       22.03       13.24      5.51 o
   9   3  12      216.17      222.61     10.86 o
  10   3  12       10.69       18.10      8.12 o
  11   3  12        4.50        6.10      9.70 o
  12   3  12        0.10       13.45      9.19 o
  13   3  12        2.21       15.30     11.66 o
   0   4  12     4507.19     4226.33     82.76 o
   1   4  12       27.92       17.80      3.31 o
   2   4  12       67.44       54.62      3.99 o
   3   4  12      248.13      302.02      6.60 o
   4   4  12       23.62       18.97      3.75 o
   5   4  12      108.79      104.06      6.56 o
   6   4  12        2.00       -0.79      4.79 o
   7   4  12        0.01       -2.20      5.33 o
   8   4  12     1817.18     1861.73     29.59 o
   9   4  12        0.02       -2.00      6.39 o
  10   4  12      255.49      241.65     13.21 o
  11   4  12        0.27       -8.40      8.40 o
  12   4  12        4.68        5.01     14.49 o
  13   4  12        0.78       -4.80      9.60 o
   1   5  12      288.19      287.47      8.10 o
   2   5  12      974.86      986.21     14.14 o
   3   5  12      389.18      396.47      9.11 o
   4   5  12      783.75      880.80     14.75 o
   5   5  12        4.43        3.86      5.20 o
   6   5  12      255.08      285.14     10.48 o
   7   5  12        5.00       -2.56      5.56 o
   8   5  12       95.52      103.57      8.66 o
   9   5  12       65.06       50.38      7.95 o
  10   5  12        7.15       -6.69      8.55 o
  11   5  12       14.07        4.18     10.24 o
  12   5  12        0.21       -3.23      9.92 o
  13   5  12        1.84        7.78     10.12 o
   0   6  12      144.82      113.73      6.04 o
   1   6  12      458.09      435.41      9.79 o
   2   6  12       71.43       72.89      4.75 o
   3   6  12     1869.13     1782.41     24.61 o
   4   6  12       99.16      104.16      7.41 o
   5   6  12       46.05       35.55      7.38 o
   6   6  12      488.16      459.74     14.74 o
   7   6  12      163.88      176.11      9.73 o
   8   6  12      144.79      122.29      9.28 o
   9   6  12       90.63      108.60      9.42 o
  10   6  12       44.71       74.75     10.30 o
  11   6  12        3.41       -0.66      9.58 o
  12   6  12        0.36      -10.12     10.12 o
   1   7  12       21.06       15.86      4.94 o
   2   7  12       68.86       64.31      8.76 o
   3   7  12      413.61      418.56     12.59 o
   4   7  12        2.25       -1.06      5.61 o
   5   7  12      151.67      139.95     10.68 o
   6   7  12      240.92      231.17     11.43 o
   7   7  12       36.22       37.78      7.86 o
   8   7  12       45.56       43.18      8.54 o
   9   7  12       20.78       35.53      8.65 o
  10   7  12        6.21       -1.65      8.26 o
  11   7  12       23.67       29.20     11.52 o
  12   7  12        4.30       -4.05     10.56 o
   0   8  12     4567.72     4364.84     87.99 o
   1   8  12       11.79       -5.65      5.65 o
   2   8  12      355.97      281.86     11.94 o
   3   8  12      244.70      230.70     10.58 o
   4   8  12        7.57       -4.28      5.89 o
   5   8  12     1351.04     1278.97     25.30 o
   6   8  12        7.79        8.80      7.08 o
   7   8  12      124.25      102.25      9.93 o
   8   8  12       76.13      102.62     10.37 o
   9   8  12      113.47      110.22     11.31 o
  10   8  12        1.74       -8.67      8.67 o
  11   8  12        7.65        1.54     10.65 o
   1   9  12      756.11      732.01     19.49 o
   2   9  12      216.10      256.35     14.88 o
   3   9  12       31.09       28.31      8.40 o
   4   9  12      107.51      127.46      9.56 o
   5   9  12      102.57       81.08      9.04 o
   6   9  12      783.78      849.28     24.40 o
   7   9  12        9.31        5.57      7.79 o
   8   9  12       44.11       50.13      9.67 o
   9   9  12       15.09        5.84      8.64 o
  10   9  12        7.67        1.70     10.54 o
  11   9  12       16.20        1.56     11.65 o
   0  10  12        5.47       -8.58      8.58 o
   1  10  12      129.49      121.57      9.66 o
   2  10  12      253.78      220.76     12.18 o
   3  10  12       30.54       10.79      8.23 o
   4  10  12        5.68       10.59      6.95 o
   5  10  12       84.65       78.34      9.94 o
   6  10  12       16.58        3.72      7.72 o
   7  10  12       47.82       53.16      9.64 o
   8  10  12       50.21       43.32      9.86 o
   9  10  12       64.73       80.57     11.77 o
  10  10  12        5.52       23.61     10.53 o
   1  11  12       62.75       52.38      8.93 o
   2  11  12       87.25      101.58     10.41 o
   3  11  12        0.33        4.63      7.85 o
   4  11  12      510.55      573.16     20.46 o
   5  11  12        2.30       -6.60      7.85 o
   6  11  12       12.69       10.23      8.59 o
   7  11  12       14.32        1.02      9.69 o
   8  11  12        1.42        0.04      9.34 o
   9  11  12       60.06       83.99     12.42 o
   0  12  12      136.30      173.16     17.96 o
   1  12  12       14.58       17.77     12.48 o
   2  12  12      130.19      140.82     12.34 o
   3  12  12        9.71       -0.72      8.14 o
   4  12  12        0.01        3.64      8.85 o
   5  12  12       26.77       11.34      8.93 o
   6  12  12       96.31      116.50     12.21 o
   7  12  12        0.58       -8.38      8.60 o
   8  12  12        0.20      -11.58     11.58 o
   1  13  12       27.41        0.65      9.03 o
   2  13  12       49.18       44.26     10.37 o
   3  13  12       22.93       16.17      9.86 o
   4  13  12      262.10      286.80     22.05 o
   5  13  12        1.65       -6.96      9.31 o
   6  13  12        6.71        3.08      9.38 o
   7  13  12       31.67       46.98     11.30 o
   0  14  12       21.12       28.02     15.90 o
   1  14  12        2.12       -9.63      9.84 o
   2  14  12       56.67       69.48     12.59 o
   3  14  12        0.00       11.57     10.73 o
   4  14  12       32.55       50.27     12.42 o
   5  14  12        4.18        4.73     11.01 o
   1  15  12       59.72       57.32     13.14 o
   2  15  12        8.86       11.74     11.77 o
   3  15  12       95.58       70.69     14.19 o
   1   1  13      169.04      168.22      6.72 o
   2   1  13      330.73      320.79      6.59 o
   3   1  13       57.38       45.68      2.80 o
   4   1  13     1285.24     1342.62     16.87 o
   5   1  13      230.51      238.64      6.39 o
   6   1  13     1179.28     1154.58     15.90 o
   7   1  13       44.77       47.89      5.71 o
   8   1  13      455.59      424.37     13.06 o
   9   1  13      191.56      179.19     10.64 o
  10   1  13      116.25      104.86      9.54 o
  11   1  13        7.48        4.96      9.71 o
  12   1  13       36.74       38.62     11.84 o
  13   1  13        6.55        4.15     13.10 o
   0   2  13      956.20     1138.92     34.83 o
   1   2  13     2492.23     2519.96     23.77 o
   2   2  13       25.46       14.92      2.36 o
   3   2  13       62.51       61.66      3.70 o
   4   2  13      312.38      335.37      7.43 o
   5   2  13      100.48      112.85      6.16 o
   6   2  13      508.38      489.56     13.06 o
   7   2  13      102.23      100.85      6.85 o
   8   2  13      242.24      238.23     13.76 o
   9   2  13      395.15      391.89     23.11 o
  10   2  13        1.77       -5.41      8.24 o
  11   2  13       65.95       58.95     10.05 o
  12   2  13        1.48       12.88     10.42 o
  13   2  13        2.77       11.85     11.32 o
   1   3  13     1160.43     1230.20     15.75 o
   2   3  13     1431.36     1433.42     15.74 o
   3   3  13     2699.21     2835.96     27.15 o
   4   3  13      236.93      252.78      7.98 o
   5   3  13      590.68      601.96     12.85 o
   6   3  13      106.07       96.36      8.36 o
   7   3  13       79.34       74.35      6.98 o
   8   3  13        7.07       -5.80      5.80 o
   9   3  13       41.70       29.99      9.28 o
  10   3  13        6.70        0.79      7.49 o
  11   3  13        4.83       13.69     11.07 o
  12   3  13       44.85       34.63     19.89 o
  13   3  13       17.37       16.03     12.02 o
   0   4  13     1125.61     1079.91     34.67 o
   1   4  13      275.30      310.55      7.57 o
   2   4  13     1010.74      979.79     13.47 o
   3   4  13     1870.72     1852.61     18.52 o
   4   4  13       34.92       40.86      4.58 o
   5   4  13      294.94      265.36      9.40 o
   6   4  13      168.04      185.37      8.72 o
   7   4  13      164.95      169.98      9.08 o
   8   4  13      523.40      515.00     15.12 o
   9   4  13       29.36       21.50     10.87 o
  10   4  13       42.73       53.92     10.89 o
  11   4  13        9.59       13.13     10.06 o
  12   4  13       20.82       16.81     12.35 o
  13   4  13        9.44        3.86     11.65 o
   1   5  13        0.84       -1.62      3.36 o
   2   5  13       41.61       33.79      3.44 o
   3   5  13      147.63      119.86      5.20 o
   4   5  13     3299.07     3262.19     36.26 o
   5   5  13      396.88      392.11     11.52 o
   6   5  13      411.30      431.12     12.77 o
   7   5  13       31.72       40.11      8.59 o
   8   5  13        0.40        3.27      7.88 o
   9   5  13       67.47       43.16      8.64 o
  10   5  13      185.11      151.77     13.22 o
  11   5  13       13.76        7.84      9.86 o
  12   5  13       58.52       87.55     13.40 o
   0   6  13      183.41      166.29      7.51 o
   1   6  13     1980.92     1969.77     26.71 o
   2   6  13      883.52      841.03     14.32 o
   3   6  13     1606.46     1596.52     25.44 o
   4   6  13       26.68       35.22      4.90 o
   5   6  13      226.77      242.77     10.48 o
   6   6  13      179.28      154.99      9.06 o
   7   6  13      300.00      306.61     12.01 o
   8   6  13       15.32        6.26      6.56 o
   9   6  13      211.77      243.34     13.05 o
  10   6  13      237.79      248.25     15.80 o
  11   6  13       41.11       50.99     12.02 o
  12   6  13        3.48       15.52     11.45 o
   1   7  13      386.32      370.11      8.66 o
   2   7  13      172.03      184.05     12.90 o
   3   7  13      236.87      226.31     10.77 o
   4   7  13      600.45      514.27     14.58 o
   5   7  13       80.70       92.69      8.25 o
   6   7  13        4.38        3.71      6.45 o
   7   7  13      124.51      125.30      9.92 o
   8   7  13        6.72        7.36      6.96 o
   9   7  13       29.02       27.22      8.70 o
  10   7  13       70.25       86.72     12.23 o
  11   7  13        0.18       -9.44      9.44 o
  12   7  13        7.95       12.40     11.46 o
   0   8  13      329.03      373.11     18.82 o
   1   8  13        0.98       -1.16      5.37 o
   2   8  13      112.81      107.06     10.77 o
   3   8  13       13.63        8.57      6.88 o
   4   8  13        6.32        2.38      6.07 o
   5   8  13        9.75        8.20      6.63 o
   6   8  13      121.73      111.52      9.52 o
   7   8  13       12.87       30.45      8.07 o
   8   8  13       81.45       93.02     10.26 o
   9   8  13        0.67        5.46      8.32 o
  10   8  13        0.02       -8.99      8.99 o
  11   8  13        5.72        6.31     10.91 o
   1   9  13      321.59      298.33     12.67 o
   2   9  13      120.76      142.75      9.67 o
   3   9  13      665.95      635.65     17.26 o
   4   9  13      117.73      127.78     11.10 o
   5   9  13        3.24       -2.57      6.71 o
   6   9  13       50.72       44.18      8.45 o
   7   9  13      110.12      103.36     10.48 o
   8   9  13        0.12       -6.57      7.49 o
   9   9  13        5.22       13.68      8.98 o
  10   9  13       34.53       52.77     12.21 o
   0  10  13       98.95       83.78     17.15 o
   1  10  13        2.34       -3.86      6.41 o
   2  10  13        4.79       19.74      9.56 o
   3  10  13      102.27      101.02     10.05 o
   4  10  13        3.48       -0.10      6.76 o
   5  10  13       11.76       -5.89      7.09 o
   6  10  13        9.64       15.47      8.05 o
   7  10  13      166.45      145.04     12.16 o
   8  10  13        3.63       -3.11      8.58 o
   9  10  13       41.02       55.29     10.95 o
  10  10  13        6.05       17.92     11.64 o
   1  11  13       63.45       63.64      9.07 o
   2  11  13      108.08      106.35     11.24 o
   3  11  13      239.66      267.47     14.24 o
   4  11  13       79.01       86.84     10.61 o
   5  11  13       87.31      120.07     11.15 o
   6  11  13       16.67       12.07      8.52 o
   7  11  13        5.45        7.86      9.16 o
   8  11  13       80.82       66.56     11.23 o
   9  11  13        5.14       -0.19      9.61 o
   0  12  13      106.97       92.41     15.90 o
   1  12  13      438.52      511.17     19.62 o
   2  12  13      171.49      167.83     13.20 o
   3  12  13      113.33      124.21     12.26 o
   4  12  13      103.23      110.17     13.25 o
   5  12  13        6.95       13.56      9.56 o
   6  12  13        0.00        4.32      8.92 o
   7  12  13        0.26       -2.96      8.88 o
   8  12  13        2.77       -4.58      9.68 o
   1  13  13        0.61       -0.52      9.08 o
   2  13  13       32.55       35.07     10.25 o
   3  13  13        0.93        1.82      9.44 o
   4  13  13       36.81       20.10     10.53 o
   5  13  13        4.25       -3.22      9.99 o
   6  13  13       41.37        8.56     12.44 o
   0  14  13      357.32      418.02     28.88 o
   1  14  13      200.82      268.44     29.82 o
   2  14  13        0.28       -6.83     10.32 o
   3  14  13        4.40        1.05     12.56 o
   4  14  13        6.01        1.60     10.20 o
   5  14  13       11.73       -0.24     18.89 o
   1  15  13       41.87       43.05     13.09 o
   0   0  14     7394.25     7886.22    184.59 o
   1   0  14     2109.80     2251.36     27.43 o
   2   0  14      942.00      993.75     15.34 o
   3   0  14     1251.28     1172.49     24.04 o
   4   0  14        5.21        9.94      3.59 o
   5   0  14     1629.70     1629.60     30.84 o
   6   0  14       13.09       27.21      7.81 o
   7   0  14        3.28       -5.68      7.62 o
   8   0  14        5.64        5.35      8.30 o
   9   0  14      214.10      178.90     17.89 o
  10   0  14      158.48      180.12     15.70 o
  11   0  14      125.55      126.53     18.39 o
  12   0  14       13.77       10.04     28.68 o
  13   0  14      237.61      304.19     27.42 o
   1   1  14     1704.30     1634.27     16.13 o
   2   1  14      161.49      177.70      5.29 o
   3   1  14      157.09      168.81      4.99 o
   4   1  14      300.60      315.43      7.15 o
   5   1  14       19.95       14.44      3.16 o
   6   1  14     1541.02     1546.01     21.01 o
   7   1  14     2067.67     2009.78     25.84 o
   8   1  14      248.29      231.60     11.60 o
   9   1  14        0.32        1.59      6.65 o
  10   1  14       94.32       91.30     10.78 o
  11   1  14       21.10       15.67      9.82 o
  12   1  14        3.57       -0.28     10.58 o
  13   1  14        0.71        0.79     11.01 o
   0   2  14     3467.44     3401.84     54.27 o
   1   2  14       18.86       28.00      3.41 o
   2   2  14      113.48      109.10      4.10 o
   3   2  14       86.78       64.38      4.60 o
   4   2  14      176.32      193.32      8.83 o
   5   2  14     1820.17     1812.80     27.83 o
   6   2  14       77.45       62.29      6.95 o
   7   2  14        1.01        3.90      6.05 o
   8   2  14      255.44      270.44     12.31 o
   9   2  14      136.62      115.23     10.12 o
  10   2  14       69.06       67.82     12.35 o
  11   2  14       83.92       93.10     14.09 o
  12   2  14       75.64       87.71     13.19 o
  13   2  14        0.84      -10.55     10.55 o
   1   3  14      391.37      377.51      7.83 o
   2   3  14       26.01       10.39      3.57 o
   3   3  14      397.57      391.06      8.74 o
   4   3  14      164.54      152.63      6.61 o
   5   3  14     2352.49     2203.82     32.67 o
   6   3  14        0.56        3.07      5.49 o
   7   3  14      120.62      115.04     10.31 o
   8   3  14       48.34       52.07      8.02 o
   9   3  14      125.58      118.28     10.35 o
  10   3  14        0.16       -8.22      8.22 o
  11   3  14       13.29       12.72     13.33 o
  12   3  14       57.62       55.94     12.27 o
  13   3  14        9.07       18.13     14.22 o
   0   4  14     1381.25     1621.70     33.08 o
   1   4  14      797.51      765.24     12.59 o
   2   4  14     2104.46     2169.79     26.17 o
   3   4  14     2015.38     1947.11     19.44 o
   4   4  14       20.48       10.37      4.71 o
   5   4  14        0.58        1.27      5.00 o
   6   4  14     1002.85      965.71     18.45 o
   7   4  14        2.98        7.57      5.80 o
   8   4  14      116.76      111.93     11.97 o
   9   4  14        7.76        2.10      7.14 o
  10   4  14       90.66       87.27     11.28 o
  11   4  14      102.33      116.02     31.30 o
  12   4  14       93.84      115.47     18.14 o
   1   5  14       53.62       53.27      3.93 o
   2   5  14      484.71      530.77     11.38 o
   3   5  14       52.70       40.23      4.32 o
   4   5  14      906.05      904.51     14.57 o
   5   5  14        4.36        0.12      5.06 o
   6   5  14      455.00      456.90     13.30 o
   7   5  14       48.82       30.48      6.82 o
   8   5  14       12.28        6.38      6.90 o
   9   5  14        2.23      -11.77     11.77 o
  10   5  14        0.31       -3.74      8.77 o
  11   5  14        9.31        2.45      9.69 o
  12   5  14        0.99        1.80     13.74 o
   0   6  14      476.78      453.67     19.64 o
   1   6  14      101.91      115.36      5.35 o
   2   6  14      152.93      139.98      6.05 o
   3   6  14        0.48       -2.83      3.92 o
   4   6  14      727.65      679.82     13.51 o
   5   6  14      564.94      523.24     13.72 o
   6   6  14      342.47      320.11     11.61 o
   7   6  14      114.92       81.73      8.10 o
   8   6  14       93.51      106.70     10.09 o
   9   6  14        3.98        6.17      8.88 o
  10   6  14       24.73       45.52     10.99 o
  11   6  14        0.64       10.91     10.50 o
  12   6  14        7.85       -9.10     15.20 o
   1   7  14        1.14        1.63      3.62 o
   2   7  14       49.58       60.79      6.07 o
   3   7  14        6.36        2.12      5.30 o
   4   7  14       89.72       87.11      7.73 o
   5   7  14      200.05      191.81     12.94 o
   6   7  14       16.51       16.75      6.88 o
   7   7  14       34.01       28.22      7.25 o
   8   7  14       54.02       71.40      9.42 o
   9   7  14        2.93       -1.59      9.10 o
  10   7  14       12.25        3.48      9.88 o
  11   7  14        7.22       22.18     12.68 o
   0   8  14      656.26      646.09     25.06 o
   1   8  14       33.37       26.95      6.16 o
   2   8  14     1170.52     1192.55     28.64 o
   3   8  14      251.48      268.97     11.41 o
   4   8  14        4.78        2.22      6.12 o
   5   8  14       63.73       57.69      7.93 o
   6   8  14       35.58       32.73      7.68 o
   7   8  14        4.61       -3.28      7.14 o
   8   8  14        6.68        0.55      7.16 o
   9   8  14       38.84       38.22     10.53 o
  10   8  14       65.66       65.18     15.35 o
  11   8  14       77.79       82.02     13.70 o
   1   9  14      146.65      150.76      9.40 o
   2   9  14       32.32       19.60      9.08 o
   3   9  14      217.50      201.83     10.54 o
   4   9  14      408.73      463.17     16.81 o
   5   9  14      258.37      253.00     16.13 o
   6   9  14        6.99        2.09      7.00 o
   7   9  14       70.77       45.58      9.12 o
   8   9  14        8.96       -0.17      8.34 o
   9   9  14      179.84      222.06     15.94 o
  10   9  14        0.44        7.94     10.74 o
   0  10  14      164.35      227.95     16.58 o
   1  10  14       89.81       86.79      9.10 o
   2  10  14      304.04      367.18     15.09 o
   3  10  14      361.96      385.05     15.77 o
   4  10  14        3.91       10.45      7.09 o
   5  10  14       41.87       38.63      8.59 o
   6  10  14       15.36        9.39      7.94 o
   7  10  14       19.32        6.34      8.55 o
   8  10  14       11.32        4.02     14.98 o
   9  10  14        2.23        0.71     10.33 o
   1  11  14      202.12      213.50     12.86 o
   2  11  14       43.20       43.54      9.01 o
   3  11  14        2.91        7.60      8.09 o
   4  11  14      193.41      215.54     13.79 o
   5  11  14       42.30       69.19      9.90 o
   6  11  14       23.38       28.34      9.27 o
   7  11  14       45.12       44.12     10.08 o
   8  11  14       26.85        3.93     10.38 o
   0  12  14       47.23       83.19     15.16 o
   1  12  14       51.69       36.10      9.57 o
   2  12  14        0.56        2.94      8.95 o
   3  12  14       10.66       30.04      9.54 o
   4  12  14        2.34        9.58     15.43 o
   5  12  14       61.75       52.57     11.10 o
   6  12  14        0.17       -8.38      8.38 o
   7  12  14        7.88        3.11      9.54 o
   1  13  14       53.85       49.14     11.48 o
   2  13  14       69.72       73.66     25.28 o
   3  13  14        3.65       -8.17      9.24 o
   4  13  14       29.08       32.27     10.90 o
   5  13  14       26.70        6.49     10.15 o
   6  13  14       29.01       26.15     15.51 o
   0  14  14       59.46      116.48     20.49 o
   1  14  14      417.88      477.49     42.53 o
   2  14  14       42.45       41.61     12.10 o
   3  14  14        0.79       -0.11     21.85 o
   4  14  14       33.64       36.97     14.79 o
   1   1  15      424.62      453.27      9.94 o
   2   1  15      118.10      112.22      4.15 o
   3   1  15      154.54      162.70      5.91 o
   4   1  15      272.95      267.66      8.15 o
   5   1  15        3.25        0.68      4.10 o
   6   1  15      817.35      730.31     14.54 o
   7   1  15       73.81       68.55      7.83 o
   8   1  15     1009.92     1002.40     25.76 o
   9   1  15      111.78       86.04      9.52 o
  10   1  15       26.82       10.93     10.07 o
  11   1  15       32.31       34.00     10.61 o
  12   1  15        3.66        8.72     10.61 o
   0   2  15     1337.55     1269.34     25.23 o
   1   2  15       15.92       14.99      2.33 o
   2   2  15     2231.07     2266.12     23.95 o
   3   2  15      138.24      140.06      5.24 o
   4   2  15      291.07      304.54      8.92 o
   5   2  15     1629.03     1513.62     24.48 o
   6   2  15       84.44       88.09      8.51 o
   7   2  15        2.94       -2.92      6.57 o
   8   2  15       67.05       62.95      8.37 o
   9   2  15      161.46      153.56     12.35 o
  10   2  15      107.32       94.07     13.24 o
  11   2  15        2.23        1.82     11.22 o
  12   2  15       81.77       87.16     14.66 o
   1   3  15      725.58      684.40     11.39 o
   2   3  15        2.21        9.08      2.47 o
   3   3  15       11.64        6.51      3.32 o
   4   3  15       91.95       84.89      5.67 o
   5   3  15      109.27      126.85      7.91 o
   6   3  15       89.71       70.39      7.42 o
   7   3  15      517.04      520.38     15.88 o
   8   3  15       38.98       41.21      7.81 o
   9   3  15       16.78       22.31      8.66 o
  10   3  15        5.60        7.68     13.00 o
  11   3  15       19.62       32.91     12.36 o
  12   3  15        3.33        2.22     13.32 o
   0   4  15        0.99       -0.97      5.52 o
   1   4  15      410.46      411.34      8.63 o
   2   4  15      279.92      285.75      8.25 o
   3   4  15        5.20        1.70      3.18 o
   4   4  15       20.22       16.30      4.72 o
   5   4  15      444.80      416.69     11.66 o
   6   4  15       37.42       37.64      7.58 o
   7   4  15      233.98      247.56     11.58 o
   8   4  15        4.38       -2.51      6.48 o
   9   4  15       39.60       25.65      9.29 o
  10   4  15        3.55        0.27      9.89 o
  11   4  15       34.50       21.04     12.07 o
  12   4  15        3.81        8.84     13.74 o
   1   5  15      636.76      626.96     11.06 o
   2   5  15       34.45       40.65      5.82 o
   3   5  15      384.03      392.56     13.08 o
   4   5  15      260.82      233.18      7.43 o
   5   5  15      484.13      480.02     12.96 o
   6   5  15      100.60       99.06      7.62 o
   7   5  15      130.98      115.44      9.35 o
   8   5  15       47.35       47.04      8.23 o
   9   5  15       36.00       39.81      9.65 o
  10   5  15        2.33       -9.78      9.78 o
  11   5  15       21.44       15.85     12.16 o
  12   5  15        2.41       -8.11     11.43 o
   0   6  15        7.68        5.82      4.25 o
   1   6  15        0.33        7.79      3.75 o
   2   6  15       70.52       69.14      7.83 o
   3   6  15      736.76      812.33     14.01 o
   4   6  15      171.87      171.96      7.03 o
   5   6  15      109.25      117.80      7.89 o
   6   6  15        4.29       -0.01      5.52 o
   7   6  15       61.92       61.15      8.30 o
   8   6  15       36.53       35.08      9.35 o
   9   6  15        0.18        7.36      8.89 o
  10   6  15      122.92      135.28     13.47 o
  11   6  15       30.63       36.08     14.33 o
   1   7  15       66.76       81.71      7.83 o
   2   7  15       32.76       36.12      5.99 o
   3   7  15      616.95      666.03     14.12 o
   4   7  15      176.81      177.12      9.60 o
   5   7  15        9.37        4.64      5.66 o
   6   7  15       42.04       25.80      7.33 o
   7   7  15      281.84      281.32     14.83 o
   8   7  15        7.00        6.22     10.53 o
   9   7  15      141.37      143.52     13.43 o
  10   7  15        2.42        3.10     10.36 o
  11   7  15        2.07        2.62     12.38 o
   0   8  15       16.86       10.66      8.16 o
   1   8  15      123.68      142.35      9.83 o
   2   8  15       33.32       58.21     14.27 o
   3   8  15      482.30      461.81     15.67 o
   4   8  15       79.57       86.24      8.19 o
   5   8  15      298.33      333.05     13.24 o
   6   8  15        7.38       11.37      7.18 o
   7   8  15       74.51       71.25     11.35 o
   8   8  15       11.17       10.42     11.18 o
   9   8  15       32.56        9.13      9.71 o
  10   8  15        8.51        1.95     10.36 o
   1   9  15       29.95       28.25      7.39 o
   2   9  15       43.50       40.59      7.36 o
   3   9  15        6.18        7.54      6.59 o
   4   9  15      108.68      123.59      9.54 o
   5   9  15       91.19       85.09      9.99 o
   6   9  15        4.86       -4.29      6.91 o
   7   9  15        8.58        1.57      8.51 o
   8   9  15        7.48       13.50      9.84 o
   9   9  15        4.45       -0.13      9.92 o
  10   9  15       15.45       14.69     10.84 o
   0  10  15      333.47      255.91     24.96 o
   1  10  15      192.34      167.29     10.91 o
   2  10  15        4.20        3.59      6.85 o
   3  10  15        0.26       12.74      7.34 o
   4  10  15        0.04        1.88      6.77 o
   5  10  15       15.37       17.78      8.26 o
   6  10  15        0.00       -3.46      7.56 o
   7  10  15        4.39        9.17      9.09 o
   8  10  15       31.46       35.73     10.95 o
   9  10  15       33.92       27.43     11.12 o
   1  11  15       36.31       33.67      8.86 o
   2  11  15      135.83      140.34     11.42 o
   3  11  15        0.24        0.46      7.99 o
   4  11  15       75.31       61.94     10.23 o
   5  11  15        0.53        5.61      7.94 o
   6  11  15      134.15      140.60     12.25 o
   7  11  15        0.40       13.11      9.87 o
   8  11  15       27.78       24.90     11.21 o
   0  12  15      277.86      283.77     23.98 o
   1  12  15      100.08      101.98     11.56 o
   2  12  15       59.77       70.83     13.18 o
   3  12  15      321.00      353.11     17.54 o
   4  12  15        4.92        7.70      8.99 o
   5  12  15        2.55       -3.05      9.01 o
   6  12  15        0.06        7.98      9.20 o
   7  12  15        0.26       -9.85     10.02 o
   1  13  15        6.06       -8.94      8.94 o
   2  13  15        1.71       -8.86      8.86 o
   3  13  15       79.26       66.82     11.81 o
   4  13  15        1.12        9.49      9.92 o
   5  13  15       13.81       -7.00     10.92 o
   0  14  15       12.92       38.59     17.34 o
   1  14  15       96.31      156.43     22.37 o
   2  14  15        2.98       -9.01     10.12 o
   3  14  15       76.57       73.62     20.95 o
   0   0  16     1168.43     1137.84     31.31 o
   1   0  16     1646.41     1580.07     23.47 o
   2   0  16       52.37       49.70      6.07 o
   3   0  16     1172.02     1190.64     25.83 o
   4   0  16       16.69       44.51      8.11 o
   5   0  16      393.97      386.89     20.63 o
   6   0  16      546.38      504.85     23.85 o
   7   0  16      112.00       73.86     12.66 o
   8   0  16       75.24       84.51     21.42 o
   9   0  16      341.44      363.23     35.36 o
  10   0  16        7.24       30.57     14.00 o
  11   0  16      382.55      372.82     26.53 o
  12   0  16       13.00      -12.42     14.74 o
   1   1  16      439.67      460.04      8.65 o
   2   1  16        9.07        6.41      2.90 o
   3   1  16     1275.78     1249.47     18.96 o
   4   1  16     1049.25      974.82     17.69 o
   5   1  16      973.64      884.12     17.78 o
   6   1  16       90.34      104.58      6.94 o
   7   1  16      230.92      235.55     12.71 o
   8   1  16        4.35       -6.51      7.20 o
   9   1  16       63.84       68.31      9.40 o
  10   1  16       51.38       51.85     13.19 o
  11   1  16        0.68       17.49     10.72 o
  12   1  16       14.47        7.16     10.90 o
   0   2  16      464.55      429.43     11.34 o
   1   2  16      287.41      275.26      6.35 o
   2   2  16     1385.64     1390.99     16.78 o
   3   2  16     1607.94     1549.91     21.36 o
   4   2  16      666.84      663.91     14.57 o
   5   2  16      103.34       95.25      6.97 o
   6   2  16        2.63       -0.52      6.75 o
   7   2  16        0.06       -7.67      7.67 o
   8   2  16       40.62       47.90      9.00 o
   9   2  16       94.18       83.53     18.92 o
  10   2  16       84.60       54.59     15.09 o
  11   2  16       12.59        5.07     11.52 o
  12   2  16        3.31       -5.72     10.12 o
   1   3  16       23.32       22.46      3.72 o
   2   3  16     1250.79     1172.01     13.37 o
   3   3  16      180.70      225.75      8.63 o
   4   3  16       13.57       19.77      5.21 o
   5   3  16      563.05      511.36     15.69 o
   6   3  16      366.31      373.14     12.88 o
   7   3  16      751.01      771.90     21.36 o
   8   3  16        0.98        9.61      7.62 o
   9   3  16        1.01        8.58      9.60 o
  10   3  16      104.94       87.53     13.44 o
  11   3  16        7.04        1.56     10.83 o
  12   3  16        3.45        5.10     12.57 o
   0   4  16      800.32      714.93     28.01 o
   1   4  16     1466.71     1477.46     20.00 o
   2   4  16      252.80      243.90      7.83 o
   3   4  16        0.02        5.12      3.32 o
   4   4  16      748.54      668.55     13.86 o
   5   4  16      289.41      308.74     11.36 o
   6   4  16      195.27      171.58      9.75 o
   7   4  16       28.72       14.75      6.84 o
   8   4  16      240.13      201.72     13.10 o
   9   4  16       63.22       42.58     10.93 o
  10   4  16        7.03       -9.71      9.71 o
  11   4  16        6.35       -2.02     11.35 o
  12   4  16        2.09      -11.19     11.19 o
   1   5  16        4.60       -3.23      3.23 o
   2   5  16      304.51      269.68      9.07 o
   3   5  16       14.72        2.93      3.68 o
   4   5  16       32.48       17.57      5.02 o
   5   5  16      213.75      206.01      9.91 o
   6   5  16        8.26        9.48      6.22 o
   7   5  16        0.34       -1.88      8.54 o
   8   5  16        0.02        3.39      8.70 o
   9   5  16        0.03       -8.56      8.56 o
  10   5  16        6.25       12.55     14.39 o
  11   5  16       60.18       60.85     14.06 o
   0   6  16        1.02        1.31      9.04 o
   1   6  16       81.26       64.14      6.17 o
   2   6  16        0.08       -3.06      4.42 o
   3   6  16       65.63       61.22      5.16 o
   4   6  16       58.90       29.19      5.63 o
   5   6  16       27.13       34.54      6.01 o
   6   6  16        0.07       -5.34      5.86 o
   7   6  16        6.59        4.92      6.72 o
   8   6  16        0.02       -7.76      7.76 o
   9   6  16       50.08       63.51     12.65 o
  10   6  16       22.59       -2.61     10.81 o
  11   6  16        9.09       20.53     12.77 o
   1   7  16       71.84       67.77      6.88 o
   2   7  16      619.13      603.96     13.05 o
   3   7  16        7.92        0.84      4.32 o
   4   7  16       77.16       70.53      6.85 o
   5   7  16       52.49       53.25      6.84 o
   6   7  16       35.42       32.77     11.71 o
   7   7  16      102.16      107.23     10.96 o
   8   7  16       29.65       31.75      9.62 o
   9   7  16       59.23       46.52     12.40 o
  10   7  16       15.44       21.74     12.69 o
  11   7  16        2.78        7.46     12.81 o
   0   8  16      477.16      445.11     18.78 o
   1   8  16        0.34       -1.06      5.11 o
   2   8  16       39.32       22.66      6.28 o
   3   8  16        1.34        9.05      5.08 o
   4   8  16       14.83       11.50      7.58 o
   5   8  16       91.21      102.75      8.44 o
   6   8  16        0.23        9.82      7.22 o
   7   8  16      332.56      327.88     16.93 o
   8   8  16       92.00       82.43     11.56 o
   9   8  16      112.51      140.90     15.42 o
  10   8  16        9.14       10.48     13.21 o
   1   9  16      558.17      530.38     16.11 o
   2   9  16      120.88      104.73      9.10 o
   3   9  16      347.79      365.10     18.38 o
   4   9  16       16.07       21.17      7.18 o
   5   9  16       69.58       85.95      9.15 o
   6   9  16        7.65       11.25      8.33 o
   7   9  16       83.14       97.27     13.44 o
   8   9  16        9.05        6.14      9.86 o
   9   9  16       11.63       -8.62     13.06 o
   0  10  16       87.73       70.12     12.56 o
   1  10  16      334.41      324.67     14.19 o
   2  10  16       29.44       29.11      7.85 o
   3  10  16        4.16       22.45      7.80 o
   4  10  16       45.83       34.68      8.08 o
   5  10  16       99.79      100.13     10.15 o
   6  10  16       47.13       58.54     11.04 o
   7  10  16        4.25       12.05     10.03 o
   8  10  16       61.64       60.11     11.77 o
   1  11  16       42.20       35.99      8.64 o
   2  11  16       21.84       24.07      8.47 o
   3  11  16       39.35       15.12      8.38 o
   4  11  16      311.10      351.11     16.78 o
   5  11  16        4.22       -5.36     10.46 o
   6  11  16        0.04        0.23      9.12 o
   7  11  16       21.75       15.40     10.14 o
   0  12  16       22.03       37.73     23.08 o
   1  12  16        2.05       -7.95      7.95 o
   2  12  16      202.85      195.37     13.80 o
   3  12  16       24.88       25.39      9.61 o
   4  12  16       27.74       13.82      9.68 o
   5  12  16       19.36        2.04     10.52 o
   6  12  16       38.22       50.85     11.98 o
   1  13  16       16.67       26.39     10.22 o
   2  13  16       53.87       70.74     15.43 o
   3  13  16        4.54       15.42     10.01 o
   4  13  16       36.20       26.23     12.30 o
   0  14  16        8.63      -12.70     14.89 o
   1  14  16      140.81      184.30     22.07 o
   1   1  17      687.64      663.34     11.61 o
   2   1  17      809.67      751.78     13.89 o
   3   1  17       60.34       69.54      6.87 o
   4   1  17     1412.66     1320.34     26.40 o
   5   1  17      620.62      568.31     21.73 o
   6   1  17      377.99      362.58     16.98 o
   7   1  17      148.59      128.47     13.47 o
   8   1  17      247.91      261.03     14.28 o
   9   1  17        1.19        9.73     10.23 o
  10   1  17       30.90       15.44     10.57 o
  11   1  17        2.38       16.89     10.62 o
  12   1  17        2.92      -10.03     10.03 o
   0   2  17      452.98      544.44     16.20 o
   1   2  17     2135.08     1925.50     23.04 o
   2   2  17     1590.61     1625.49     22.53 o
   3   2  17        2.99        0.64      5.01 o
   4   2  17       33.48       32.15      6.30 o
   5   2  17       89.26       75.55      7.62 o
   6   2  17      156.98      133.48     17.19 o
   7   2  17        6.27       -2.23      7.25 o
   8   2  17        0.03       -6.30      7.43 o
   9   2  17       12.05       11.15      9.59 o
  10   2  17       58.94       62.25     12.64 o
  11   2  17        5.80        3.36     11.08 o
  12   2  17        9.06       10.56     11.24 o
   1   3  17       40.36       40.15      4.53 o
   2   3  17      427.44      452.86     18.69 o
   3   3  17      180.75      199.56      8.50 o
   4   3  17      586.52      572.06     25.94 o
   5   3  17      142.31      156.71      9.45 o
   6   3  17        5.16        0.22      6.57 o
   7   3  17       47.38       57.30     12.33 o
   8   3  17       12.29       29.15      8.77 o
   9   3  17       14.19        7.30     10.05 o
  10   3  17       15.29       18.97     11.33 o
  11   3  17        0.82      -10.78     10.78 o
  12   3  17       76.13       87.21     15.72 o
   0   4  17      202.77      215.21     17.85 o
   1   4  17       13.33       13.18      4.39 o
   2   4  17      357.26      362.94     15.82 o
   3   4  17      668.22      645.63     14.68 o
   4   4  17       66.48       94.32      7.10 o
   5   4  17      313.14      313.07     12.65 o
   6   4  17      130.98      136.09     10.06 o
   7   4  17       99.59       86.98     11.29 o
   8   4  17      180.96      171.61     18.51 o
   9   4  17       19.99       15.59     10.04 o
  10   4  17      110.43      138.59     16.56 o
  11   4  17       42.60       49.11     13.34 o
   1   5  17       23.92        9.01      4.98 o
   2   5  17      566.20      525.67     12.45 o
   3   5  17      126.81      128.18      6.25 o
   4   5  17      177.63      175.79      8.66 o
   5   5  17      124.84      111.77      8.17 o
   6   5  17      360.37      393.14     15.15 o
   7   5  17        0.20       -5.39      7.02 o
   8   5  17        2.05       -7.99      7.99 o
   9   5  17        1.89       -3.90      9.87 o
  10   5  17      113.39       95.50     14.48 o
  11   5  17       26.83       25.06     12.78 o
   0   6  17     1748.82     1896.99     49.64 o
   1   6  17     2391.48     2305.92     33.81 o
   2   6  17       23.72       20.49      6.08 o
   3   6  17      371.54      316.40      9.46 o
   4   6  17       23.99       -0.39      5.70 o
   5   6  17        0.16       -5.45      5.45 o
   6   6  17        0.02        2.46      6.36 o
   7   6  17      209.36      210.53     12.93 o
   8   6  17      242.38      224.95     15.76 o
   9   6  17      152.46      136.29     14.79 o
  10   6  17        4.74       -3.15     11.56 o
  11   6  17       28.13       47.78     13.91 o
   1   7  17      208.20      201.37      9.53 o
   2   7  17      419.96      411.70     14.44 o
   3   7  17      119.86      110.82      7.11 o
   4   7  17        0.14       -5.20      5.20 o
   5   7  17       78.15       74.29      8.01 o
   6   7  17      267.75      322.47     15.60 o
   7   7  17      168.58      177.75     14.17 o
   8   7  17        0.53        9.16     10.03 o
   9   7  17       16.78       15.94     11.15 o
  10   7  17       18.36       29.74     12.63 o
   0   8  17      657.71      689.36     20.27 o
   1   8  17       57.78       80.18      6.48 o
   2   8  17       59.29       63.88      7.31 o
   3   8  17        4.19       -5.07      5.07 o
   4   8  17       87.78      103.79      8.65 o
   5   8  17       31.74       40.68      7.61 o
   6   8  17       32.51        8.39      7.96 o
   7   8  17       35.31       49.28     11.03 o
   8   8  17       90.05       95.62     13.50 o
   9   8  17       28.15       12.65     11.94 o
  10   8  17        3.18       10.40     18.42 o
   1   9  17       17.12       26.95      6.80 o
   2   9  17       50.94       75.88      8.19 o
   3   9  17       20.58       17.52      7.20 o
   4   9  17       13.09        4.12      7.55 o
   5   9  17       19.41       23.17      8.45 o
   6   9  17       20.91       22.26      8.99 o
   7   9  17        2.36        4.34      9.78 o
   8   9  17       33.74       20.72     11.67 o
   9   9  17       33.77       18.34     12.18 o
   0  10  17      146.58      199.66     16.31 o
   1  10  17       46.32       37.03     10.39 o
   2  10  17       53.03       68.04      8.75 o
   3  10  17      221.14      219.42     16.77 o
   4  10  17        7.53       -2.08      8.42 o
   5  10  17       17.49       -0.66      8.23 o
   6  10  17       34.76       33.91      9.95 o
   7  10  17        1.11       -4.09     10.32 o
   8  10  17        0.01       10.18     11.39 o
   1  11  17        7.34       13.90      7.74 o
   2  11  17        4.34       24.00      8.15 o
   3  11  17       28.31       13.96      9.42 o
   4  11  17       26.46       23.14     10.31 o
   5  11  17       96.18      108.20     13.50 o
   6  11  17      171.72      206.93     15.07 o
   7  11  17        3.90       14.47     13.72 o
   0  12  17      260.47      225.59     19.79 o
   1  12  17        0.33       -3.84      9.72 o
   2  12  17       14.79        9.71      8.73 o
   3  12  17       45.88       50.46     14.60 o
   4  12  17        9.52       21.72     11.19 o
   5  12  17        0.37       -1.31     10.59 o
   1  13  17       70.77       95.74     28.51 o
   2  13  17       11.91       13.58     14.25 o
   3  13  17       34.72       23.92     11.81 o
   0   0  18      342.47      344.90     25.64 o
   1   0  18      879.63      812.21     24.86 o
   2   0  18      415.38      423.95     17.41 o
   3   0  18     1634.81     1490.19     36.19 o
   4   0  18        0.19       -8.49     12.93 o
   5   0  18        1.01       -8.34      8.34 o
   6   0  18        3.58       -6.50      9.86 o
   7   0  18       63.98       64.46     12.81 o
   8   0  18      272.86      249.13     34.71 o
   9   0  18      154.24      114.70     22.75 o
  10   0  18       11.10       17.50     13.69 o
  11   0  18       65.66       49.84     16.98 o
   1   1  18        8.64        0.50      5.01 o
   2   1  18      683.07      639.63     15.88 o
   3   1  18      977.71      944.18     20.01 o
   4   1  18      301.26      312.56     12.01 o
   5   1  18      146.75      148.13     11.21 o
   6   1  18      301.52      350.73     16.77 o
   7   1  18        9.23       -1.52      7.68 o
   8   1  18       15.29       16.70     10.44 o
   9   1  18      170.36      173.29     14.88 o
  10   1  18       41.10       29.42     19.77 o
  11   1  18        1.36       11.96     11.94 o
   0   2  18     3472.31     3459.63     57.84 o
   1   2  18       45.45       85.78     12.20 o
   2   2  18      170.54      159.84      8.75 o
   3   2  18      179.96      179.03      8.98 o
   4   2  18       92.74       83.29      7.35 o
   5   2  18       12.13       14.08      9.89 o
   6   2  18      311.36      288.43     25.82 o
   7   2  18      115.07      102.47     11.74 o
   8   2  18      111.71       98.77     16.49 o
   9   2  18       15.19       19.71     10.25 o
  10   2  18        6.68       -1.53     10.19 o
  11   2  18       24.15       15.97     12.13 o
   1   3  18      777.56      758.88     16.67 o
   2   3  18       34.79       45.98      4.75 o
   3   3  18      846.14      766.12     18.03 o
   4   3  18      130.90      134.10      8.60 o
   5   3  18      106.18      105.19      8.36 o
   6   3  18       83.94       86.98     10.55 o
   7   3  18       35.39       25.11      7.95 o
   8   3  18       18.06       24.88     10.87 o
   9   3  18       31.24       15.33     10.35 o
  10   3  18        6.50      -10.77     10.77 o
  11   3  18        0.44        8.52     12.94 o
   0   4  18      321.30      298.68     25.50 o
   1   4  18      828.24      856.48     23.82 o
   2   4  18     1463.29     1327.12     26.78 o
   3   4  18       67.79       81.19      7.07 o
   4   4  18      826.59      691.56     15.72 o
   5   4  18       10.68       10.47      6.32 o
   6   4  18        4.22       10.33      7.04 o
   7   4  18       27.69       27.47      8.33 o
   8   4  18       32.06       24.79      9.98 o
   9   4  18        1.70       -2.27      9.72 o
  10   4  18      122.84      137.89     15.28 o
  11   4  18        4.46        2.80     11.89 o
   1   5  18       75.03       91.65      8.46 o
   2   5  18      183.37      149.54      8.76 o
   3   5  18      141.02      152.60      7.30 o
   4   5  18      488.94      512.08     19.07 o
   5   5  18      244.65      245.32     11.79 o
   6   5  18       95.57       92.52      9.49 o
   7   5  18       62.79       62.96     10.56 o
   8   5  18        0.94       -8.89      9.30 o
   9   5  18       18.05       26.01     10.94 o
  10   5  18       10.40       19.06     11.55 o
  11   5  18        0.83       14.54     12.41 o
   0   6  18       46.56       67.61     15.96 o
   1   6  18       45.67       49.47      7.13 o
   2   6  18        0.04       11.73      6.32 o
   3   6  18       11.13        9.81      6.97 o
   4   6  18        1.69       -5.70      5.70 o
   5   6  18       13.57        9.23      6.61 o
   6   6  18        6.50        3.20      7.11 o
   7   6  18       74.93       72.86     16.12 o
   8   6  18       15.01       15.88     10.64 o
   9   6  18       45.20       39.79     16.15 o
  10   6  18        0.83       -8.03     16.22 o
   1   7  18       99.68      101.53      8.72 o
   2   7  18        1.36       13.42      8.58 o
   3   7  18        7.23       -0.55      5.48 o
   4   7  18      130.88      117.46      8.85 o
   5   7  18        1.69        8.16      6.97 o
   6   7  18        2.55        2.39     12.43 o
   7   7  18        4.17        0.84      8.84 o
   8   7  18        0.85        1.63     11.81 o
   9   7  18       26.82       49.50     19.40 o
  10   7  18        7.12       -5.27     11.77 o
   0   8  18        2.62        0.67      9.82 o
   1   8  18       30.67       15.17      6.90 o
   2   8  18      333.60      295.95     13.00 o
   3   8  18       60.44       49.61      8.77 o
   4   8  18        5.45       -1.04     12.14 o
   5   8  18       13.61        7.03      7.40 o
   6   8  18        1.47       17.90      8.96 o
   7   8  18       75.72       75.09     12.20 o
   8   8  18        6.81        3.44     10.75 o
   9   8  18       22.07       26.99     13.05 o
   1   9  18      239.36      247.82     12.00 o
   2   9  18       23.11       16.69      6.99 o
   3   9  18       34.32       52.32      8.55 o
   4   9  18      301.09      327.09     14.73 o
   5   9  18        0.08       -8.70      8.70 o
   6   9  18        4.96       10.85      9.41 o
   7   9  18       43.91       55.99     18.42 o
   8   9  18       70.31       70.53     13.37 o
   0  10  18       35.75       44.86     13.07 o
   1  10  18      166.39      188.66     13.23 o
   2  10  18      170.46      203.28     14.12 o
   3  10  18        0.03        2.85      8.76 o
   4  10  18       15.97        7.26      9.95 o
   5  10  18      208.90      236.82     16.73 o
   6  10  18       47.03       54.69     11.97 o
   7  10  18       13.07       32.61     13.31 o
   1  11  18       81.62      107.78     12.68 o
   2  11  18       99.99       97.69     13.25 o
   3  11  18        0.61       -7.43     15.13 o
   4  11  18        1.70        0.82     10.46 o
   5  11  18        0.64        2.03     11.70 o
   6  11  18       46.58       60.51     12.71 o
   0  12  18       46.32       46.95     17.12 o
   1  12  18        0.10        3.44     10.50 o
   2  12  18        1.01       -9.80      9.80 o
   3  12  18       15.81       19.45     11.72 o
   4  12  18        0.09       10.35     11.69 o
   5  12  18       88.98       92.45     21.92 o
   1  13  18       15.80       11.62     12.16 o
   2  13  18       91.53      116.62     16.11 o
   1   1  19       28.61       27.80      9.57 o
   2   1  19        2.36       -0.22      5.24 o
   3   1  19       30.07       26.66      5.84 o
   4   1  19        0.15        0.10      5.14 o
   5   1  19       18.42       10.27      7.32 o
   6   1  19       10.51        6.95      7.77 o
   7   1  19       51.43       57.73     10.54 o
   8   1  19       67.91       68.77     13.28 o
   9   1  19        1.53       -1.48      9.74 o
  10   1  19       20.36       10.31     11.25 o
  11   1  19       22.50       26.94     11.37 o
   0   2  19      266.86      293.75     44.93 o
   1   2  19       91.05       75.48     11.67 o
   2   2  19       64.37       66.60      6.69 o
   3   2  19      122.01      125.18      8.13 o
   4   2  19       59.03       39.14      6.44 o
   5   2  19       20.44       21.20      7.68 o
   6   2  19        0.00        0.13      7.61 o
   7   2  19       59.65       79.96     11.10 o
   8   2  19       11.54       28.35      9.91 o
   9   2  19       29.17       38.52     11.54 o
  10   2  19        7.68       -2.34     11.28 o
  11   2  19        4.07      -11.37     11.37 o
   1   3  19      443.55      504.57     18.58 o
   2   3  19       46.80       32.09      5.51 o
   3   3  19        2.84        2.04      5.69 o
   4   3  19       41.42       50.49      6.91 o
   5   3  19       10.17       10.76      9.41 o
   6   3  19      216.49      190.46     13.55 o
   7   3  19      304.61      317.27     18.37 o
   8   3  19        2.25        1.87     12.21 o
   9   3  19       26.97       20.74     10.98 o
  10   3  19       33.07       15.99     12.80 o
  11   3  19        6.50       -1.78     11.87 o
   0   4  19        6.30      -10.33     10.33 o
   1   4  19      670.25      614.38     24.87 o
   2   4  19        0.12       -0.05      5.73 o
   3   4  19       13.32       11.90      5.37 o
   4   4  19       43.60       51.03      6.25 o
   5   4  19      377.60      385.54     16.19 o
   6   4  19       75.90      105.66     11.74 o
   7   4  19       81.94       87.63     18.08 o
   8   4  19        3.24        5.53      9.16 o
   9   4  19       27.54       14.47     11.15 o
  10   4  19        5.47       15.55     11.41 o
   1   5  19      792.87      791.69     19.88 o
   2   5  19       34.43       25.00      6.74 o
   3   5  19       54.21       56.10      9.20 o
   4   5  19        0.07        0.40      5.11 o
   5   5  19        3.64        1.93      6.52 o
   6   5  19        1.50        1.30      7.60 o
   7   5  19       14.33        9.11      8.87 o
   8   5  19        4.59       11.77      9.73 o
   9   5  19       84.57      108.75     14.08 o
  10   5  19        5.50      -10.84     10.84 o
   0   6  19       17.11       20.59     13.15 o
   1   6  19       95.92       63.46      7.51 o
   2   6  19       62.71       79.49     14.70 o
   3   6  19      859.35      916.10     26.25 o
   4   6  19      222.60      209.12     10.69 o
   5   6  19      163.80      186.42     10.88 o
   6   6  19       26.10        7.11     10.75 o
   7   6  19        2.18       -8.60      8.60 o
   8   6  19        0.96        0.58     11.34 o
   9   6  19        6.71        8.62     11.02 o
  10   6  19        2.47      -19.03     21.94 o
   1   7  19      134.48      148.98      9.57 o
   2   7  19        1.87       -7.61      7.61 o
   3   7  19      146.11      175.06     15.11 o
   4   7  19        1.58        0.15      5.94 o
   5   7  19      252.65      262.10     27.04 o
   6   7  19        0.38       -3.54      8.17 o
   7   7  19        4.04       23.96     11.45 o
   8   7  19       23.56       24.23     13.32 o
   9   7  19      157.56      178.58     16.65 o
   0   8  19        1.15        3.62     13.72 o
   1   8  19       76.38       60.59      8.29 o
   2   8  19        3.66       10.71     12.57 o
   3   8  19       81.09      110.04      8.94 o
   4   8  19        7.90        6.61      6.83 o
   5   8  19        2.31        6.51      7.98 o
   6   8  19       13.91       23.94      9.44 o
   7   8  19       40.46       26.23     10.60 o
   8   8  19       21.80       14.93     17.97 o
   1   9  19      131.86      144.12      9.45 o
   2   9  19       24.24       25.38      8.55 o
   3   9  19        0.80       -6.91      6.91 o
   4   9  19        3.09       15.82      8.93 o
   5   9  19       38.60       44.52      9.85 o
   6   9  19       89.84       91.73     15.34 o
   7   9  19       57.05       80.27     18.89 o
   8   9  19       17.00       35.94     12.36 o
   0  10  19      121.56      111.81     15.60 o
   1  10  19        6.53       17.24      7.40 o
   2  10  19        0.41        4.02      7.69 o
   3  10  19        3.00      -10.13     10.58 o
   4  10  19       18.73       13.29     10.03 o
   5  10  19       15.53       20.77     15.49 o
   6  10  19        4.78        6.34     16.69 o
   7  10  19        0.54        1.79     10.80 o
   1  11  19       24.84       19.29     18.96 o
   2  11  19      110.20      109.13     12.75 o
   3  11  19      182.49      204.14     23.98 o
   4  11  19       43.98       45.31     12.28 o
   5  11  19       51.76       80.18     14.66 o
   0  12  19        9.17      -13.00     13.00 o
   1  12  19        7.60       25.91     11.00 o
   2  12  19        7.66       10.32     13.40 o
   3  12  19        0.12      -10.95     10.95 o
   2   0  20      824.48      820.40     35.61 o
   3   0  20      574.94      581.39     30.91 o
   4   0  20       14.07       21.74     12.13 o
   5   0  20       26.30       23.84     13.29 o
   6   0  20       38.21       23.10     11.56 o
   7   0  20      145.32      159.20     21.96 o
   8   0  20      104.89       95.20     21.89 o
   9   0  20        1.54        2.60     16.25 o
  10   0  20        4.92       26.15     19.50 o
  11   0  20      149.61      121.63     20.60 o
   1   1  20      341.63      376.61     27.88 o
   2   1  20       58.59       65.43      7.64 o
   3   1  20       67.13       89.14      7.75 o
   4   1  20       43.87       54.51      8.53 o
   5   1  20      349.85      318.57     16.07 o
   6   1  20      219.28      238.82     17.43 o
   7   1  20        6.77        3.36     10.32 o
   8   1  20        0.78       -3.40     10.98 o
   9   1  20       80.20       47.97     29.07 o
  10   1  20        2.14       -8.12     10.17 o
   1   2  20      488.94      470.47     22.83 o
   2   2  20      205.37      196.60     10.87 o
   3   2  20      213.77      230.48     10.73 o
   4   2  20        1.21       13.53      7.10 o
   5   2  20       56.93       53.25      9.13 o
   6   2  20        5.10       -3.79      7.82 o
   7   2  20        6.52        2.84     10.15 o
   8   2  20        1.16       -5.34      8.81 o
   9   2  20        0.01       -1.02     10.02 o
  10   2  20       19.96       31.18     12.57 o
   1   3  20      191.45      209.18     24.34 o
   2   3  20       49.87       42.88      6.09 o
   3   3  20       75.47       71.34      9.09 o
   4   3  20      332.22      345.11     15.19 o
   5   3  20      390.43      385.57     17.07 o
   6   3  20       42.35       41.55      9.23 o
   7   3  20      208.82      206.30     14.38 o
   8   3  20        1.41       14.91     10.63 o
   9   3  20       56.52       47.90     12.26 o
  10   3  20       19.12       37.18     15.08 o
   0   4  20        4.07       16.11     13.15 o
   1   4  20      400.39      358.66     20.24 o
   2   4  20       20.38       37.05     16.25 o
   3   4  20        0.12        0.19      4.98 o
   4   4  20       43.76       45.09      8.26 o
   5   4  20        2.24       -3.15      6.36 o
   6   4  20       86.15      109.58     10.02 o
   7   4  20       60.26       46.01     10.95 o
   8   4  20       14.15       21.31     10.39 o
   9   4  20        6.75       -7.61     10.44 o
  10   4  20       35.50       42.11     12.60 o
   1   5  20        2.93        4.37      7.19 o
   2   5  20        0.07       -0.04      6.20 o
   3   5  20       29.05        9.43      8.10 o
   4   5  20       86.75       83.63      7.83 o
   5   5  20        0.02       -1.72      6.58 o
   6   5  20      128.68      138.54     12.01 o
   7   5  20       11.37        5.66      8.80 o
   8   5  20       61.41       78.17     12.31 o
   9   5  20        6.58        2.50     10.40 o
  10   5  20        2.32      -10.33     10.33 o
   0   6  20      105.66      173.14     22.25 o
   1   6  20      226.00      268.62     18.47 o
   2   6  20       65.10       88.08     13.69 o
   3   6  20      243.15      259.99     15.00 o
   4   6  20        7.49        2.37      5.79 o
   5   6  20       27.68       21.79      7.42 o
   6   6  20       21.94       19.90     11.81 o
   7   6  20        1.91       -7.37     13.57 o
   8   6  20       59.75       80.44     15.73 o
   9   6  20        1.03      -10.21     10.21 o
   1   7  20      118.16      125.17     15.78 o
   2   7  20       63.53       81.44     17.84 o
   3   7  20       11.31        9.15      9.63 o
   4   7  20       65.98       67.17      7.65 o
   5   7  20       22.23       35.19      8.73 o
   6   7  20        0.00       -1.37      8.37 o
   7   7  20       13.50       15.33     10.28 o
   8   7  20        6.98       -2.32     10.67 o
   9   7  20       14.52       15.05     16.25 o
   0   8  20       35.47       38.64     17.19 o
   1   8  20      431.32      410.97     18.25 o
   2   8  20       49.48       67.11     10.93 o
   3   8  20       16.64       15.33     10.31 o
   4   8  20        1.48       -2.29      7.83 o
   5   8  20       75.18       77.77     19.23 o
   6   8  20        1.45       -9.53      9.53 o
   7   8  20       34.02       47.01     11.92 o
   8   8  20        0.05       -7.32     11.05 o
   1   9  20      111.18      111.61     11.85 o
   2   9  20        1.64       -1.07      9.10 o
   3   9  20       13.50       13.76     11.38 o
   4   9  20      197.17      244.30     15.41 o
   5   9  20       67.81       97.26     12.35 o
   6   9  20      111.68      155.47     14.28 o
   7   9  20      272.14      280.05     18.42 o
   0  10  20       23.84       24.41     11.77 o
   1  10  20       71.93      103.36     15.24 o
   2  10  20      112.00      155.11     15.35 o
   3  10  20       93.45       95.71     17.48 o
   4  10  20       47.62       73.63     13.33 o
   5  10  20       70.39      112.60     14.16 o
   6  10  20      139.47      177.55     17.69 o
   1  11  20        6.38       -4.26     12.86 o
   2  11  20       10.02       20.22     14.88 o
   3  11  20      138.71      132.62     21.31 o
   4  11  20        6.84       21.67     16.83 o
   0  12  20       29.00       21.09     14.88 o
   1  12  20        4.13       22.25     16.32 o
   2  12  20       39.01       34.53     17.84 o
   1   1  21      237.26      272.53     24.85 o
   2   1  21      334.67      336.94     14.32 o
   3   1  21      272.83      268.85     16.00 o
   4   1  21      862.45      875.41     24.93 o
   5   1  21        0.68        1.35      7.82 o
   6   1  21       25.82        4.36      8.35 o
   7   1  21       24.03       30.23     11.45 o
   8   1  21       35.78       39.39     12.78 o
   9   1  21       61.52       37.29     18.46 o
  10   1  21       13.67       -1.97     11.14 o
   2   2  21      634.21      560.04     15.98 o
   3   2  21       55.80       72.13      8.88 o
   4   2  21       93.51       64.68      9.52 o
   5   2  21        0.11        3.14      7.59 o
   6   2  21       55.81       52.71     10.32 o
   7   2  21       51.64       25.61     19.18 o
   8   2  21       57.83       64.14     11.85 o
   9   2  21       11.48       19.27     11.43 o
  10   2  21       76.32       62.95     13.54 o
   1   3  21       21.99        2.09     13.72 o
   2   3  21       28.79       31.13      6.93 o
   3   3  21        2.80        6.80      6.44 o
   4   3  21      625.13      624.54     20.60 o
   5   3  21       54.96       41.93     12.69 o
   6   3  21        1.51       -4.62      9.86 o
   7   3  21       40.26       37.82     16.23 o
   8   3  21        0.14       -3.50     10.48 o
   9   3  21        9.51       -2.12     10.62 o
  10   3  21       17.56       21.03     12.08 o
   0   4  21       89.80       90.29     17.70 o
   1   4  21      116.42      119.04     20.55 o
   2   4  21      210.13      319.55     30.19 o
   3   4  21       43.91       53.82      7.48 o
   4   4  21        0.09       -1.66      6.74 o
   5   4  21        0.50       -5.71      6.66 o
   6   4  21       29.35       41.07      9.48 o
   7   4  21       33.30       50.94     10.72 o
   8   4  21      164.44      175.26     15.22 o
   9   4  21       23.09       32.76     12.22 o
   1   5  21        5.93       -0.18      9.44 o
   2   5  21      398.48      378.49     18.14 o
   3   5  21       61.26       69.14     10.09 o
   4   5  21       30.85       34.60      6.56 o
   5   5  21       14.24       12.62      7.09 o
   6   5  21       39.96       36.01      9.40 o
   7   5  21        1.12        3.25      8.98 o
   8   5  21        1.65       -9.73      9.73 o
   9   5  21       25.69        3.77     11.26 o
   0   6  21     1486.56     1583.02     64.72 o
   1   6  21      166.18      218.28     26.00 o
   2   6  21        1.33        7.63      8.03 o
   3   6  21        1.98       -2.08      9.09 o
   4   6  21        6.27        6.33      5.98 o
   5   6  21       14.99        8.46      7.68 o
   6   6  21      132.25      113.20     12.12 o
   7   6  21        8.24       -0.02      9.18 o
   8   6  21      118.40      101.17     13.06 o
   1   7  21       23.73       35.10     17.34 o
   2   7  21      399.66      445.72     21.16 o
   3   7  21      291.09      324.51     19.49 o
   4   7  21        4.13        7.03      9.14 o
   5   7  21      273.05      309.95     21.15 o
   6   7  21      277.82      343.12     32.17 o
   7   7  21       47.01       54.89     11.35 o
   8   7  21        7.01       11.46     12.23 o
   1   8  21       38.79       30.60     12.86 o
   2   8  21       36.45       51.47     10.33 o
   3   8  21       64.77       87.21     12.72 o
   4   8  21        5.00      -12.57     12.57 o
   5   8  21        1.49        6.17      8.29 o
   6   8  21       19.73       31.99     10.18 o
   7   8  21       10.71       16.82     11.28 o
   2   9  21       82.53      126.98     13.56 o
   3   9  21       32.73       33.88     14.16 o
   4   9  21      192.29      211.93     23.19 o
   5   9  21        4.64       -5.24     13.12 o
   6   9  21        3.74       18.74     12.20 o
   2  10  21        6.49       15.89     12.06 o
   3  10  21        3.37       14.52     14.23 o
   4  10  21       15.89       10.11     15.96 o
   5  10  21       28.56       35.90     18.71 o
   2  11  21       35.39       26.00     15.60 o
   3  11  21        9.52       25.43     16.18 o
   3   0  22      486.10      450.29     28.68 o
   4   0  22      118.71      124.96     18.42 o
   5   0  22       44.36       51.00     15.96 o
   6   0  22      134.69      122.14     20.80 o
   7   0  22       70.57       34.02     17.70 o
   8   0  22        4.99       21.74     16.69 o
   9   0  22        4.40       13.80     17.99 o
   3   1  22      375.84      428.50     19.63 o
   4   1  22      212.61      213.07     15.15 o
   5   1  22      134.01      142.85     15.30 o
   6   1  22        8.86       12.77     10.40 o
   7   1  22        0.10        8.46     10.98 o
   8   1  22        1.85        2.20     17.37 o
   9   1  22       17.46        2.55     12.74 o
   2   2  22      108.62      108.71     22.17 o
   3   2  22        0.10        2.15      9.30 o
   4   2  22        3.26        1.41      7.33 o
   5   2  22      149.72      168.13     12.90 o
   6   2  22        0.01       -9.56      9.56 o
   7   2  22        0.86        4.89     10.74 o
   8   2  22      116.03      112.22     13.58 o
   9   2  22        0.01       -7.66     10.31 o
   1   3  22       93.25       80.18     19.65 o
   2   3  22       44.17       25.43     17.34 o
   3   3  22       14.47        8.84     17.20 o
   4   3  22        0.09       -7.03      7.03 o
   5   3  22       32.17       37.07      9.27 o
   6   3  22        1.93        2.22      9.85 o
   7   3  22      129.04      143.52     13.43 o
   8   3  22       59.61       73.56     12.88 o
   9   3  22       12.18       16.47     11.21 o
   0   4  22       56.87       72.30     17.77 o
   1   4  22      125.57      121.85     21.67 o
   2   4  22       16.83       24.99     16.25 o
   3   4  22        8.29       11.61     11.38 o
   4   4  22        2.36        1.51      6.90 o
   5   4  22       68.76       62.00      8.51 o
   6   4  22        3.97        7.66      8.79 o
   7   4  22       55.26       56.89     15.33 o
   8   4  22       12.30       14.23     10.76 o
   9   4  22        9.05        0.97     11.62 o
   1   5  22        2.24       -8.56      8.56 o
   2   5  22       34.88       34.74     10.76 o
   3   5  22       20.08        5.59     12.93 o
   4   5  22       18.45       15.94      6.27 o
   5   5  22       13.99        8.44      7.75 o
   6   5  22        5.30       -8.30      8.30 o
   7   5  22       59.82       48.20     11.10 o
   8   5  22        6.95       16.71     10.66 o
   0   6  22        0.63       37.27     15.53 o
   1   6  22        1.10       36.62     16.97 o
   2   6  22       57.23       75.70     10.84 o
   3   6  22        5.38       -8.46      8.46 o
   4   6  22        4.93       -8.45      8.45 o
   5   6  22        9.26        4.71      7.64 o
   6   6  22       60.59       66.95     10.74 o
   7   6  22       22.56        1.75      9.50 o
   8   6  22       22.94       15.95     10.98 o
   1   7  22       16.78       16.69     15.53 o
   2   7  22       38.84       53.00     12.17 o
   3   7  22        0.10        2.20     16.83 o
   4   7  22      173.92      182.24     17.21 o
   5   7  22        8.10       25.90     13.43 o
   6   7  22       10.63       18.84      9.56 o
   7   7  22       13.77       32.18     13.34 o
   2   8  22       20.82        3.55      8.53 o
   3   8  22        1.17        9.37      9.80 o
   4   8  22       24.57        7.08     13.94 o
   5   8  22        6.57      -11.06     14.59 o
   6   8  22        3.11        5.15     13.34 o
   3   9  22       77.89       94.26     16.54 o
   4   9  22       10.03       -0.22     14.37 o
   5   9  22       85.60      144.32     23.19 o
   3  10  22       16.53       23.48     15.53 o
   4  10  22       67.56       94.77     19.94 o
   3   1  23        8.77       25.79      8.90 o
   4   1  23       61.70       52.14     17.19 o
   5   1  23       19.00       37.08     12.71 o
   6   1  23       42.68       48.97     15.06 o
   7   1  23       48.33       40.62     13.58 o
   8   1  23        8.82       16.94     12.53 o
   9   1  23        1.64      -10.35     10.35 o
   3   2  23        1.54        3.32      6.86 o
   4   2  23        0.10        8.94      7.75 o
   5   2  23      170.35      217.88     16.32 o
   6   2  23        2.14       -9.70      9.70 o
   7   2  23       54.17       44.01     12.94 o
   8   2  23       16.76       24.90     11.26 o
   9   2  23        3.02       16.86     11.43 o
   1   3  23      192.63      188.60     25.57 o
   2   3  23       10.42       -3.54     15.02 o
   3   3  23        0.53        4.96      6.73 o
   4   3  23        0.03       -6.26     10.51 o
   5   3  23       12.56        4.80     12.24 o
   6   3  23       67.23      108.12     27.66 o
   7   3  23      302.23      313.48     17.62 o
   8   3  23        3.14       -3.43     10.46 o
   0   4  23      138.41      196.69     24.92 o
   1   4  23      125.67      142.08     23.48 o
   2   4  23        2.30       13.29     17.19 o
   3   4  23      155.64      183.23     22.10 o
   4   4  23        0.01       -6.56      6.56 o
   5   4  23       44.85       38.88      9.09 o
   6   4  23        1.17       24.25      9.54 o
   7   4  23       40.67       36.01     10.85 o
   8   4  23        7.85       -6.11      9.58 o
   1   5  23       39.01       26.09      8.07 o
   2   5  23        0.02       -0.58      8.78 o
   3   5  23      320.39      331.02     19.86 o
   4   5  23       46.35       47.47     11.31 o
   5   5  23      188.15      157.14     11.67 o
   6   5  23       10.37        5.37      9.10 o
   7   5  23        2.37        1.61      9.58 o
   8   5  23        5.60       23.99     10.63 o
   1   6  23        1.59       -0.22     14.23 o
   2   6  23       49.66      104.57     13.47 o
   3   6  23      338.71      355.52     20.42 o
   4   6  23       16.85       16.59     11.53 o
   5   6  23       82.96       89.30     15.20 o
   6   6  23        6.87       -5.93      8.47 o
   7   6  23        4.05       -4.53      9.49 o
   2   7  23        7.57       14.23     16.11 o
   3   7  23        0.20       -9.16      9.16 o
   4   7  23       11.83       -6.00     13.65 o
   5   7  23       39.95       47.39     13.87 o
   6   7  23       14.46       27.74     14.80 o
   3   8  23       14.33       22.97     12.42 o
   4   8  23       14.45       34.60     15.67 o
   5   8  23      150.67      205.39     20.18 o
   4   9  23       12.53       -3.68     15.60 o
   3   0  24        0.62        6.79     12.57 o
   4   0  24      186.73      197.55     22.46 o
   5   0  24      418.09      456.43     33.95 o
   6   0  24       34.30       31.20     17.26 o
   7   0  24        0.02      -16.04     16.04 o
   8   0  24       87.64      101.85     22.32 o
   3   1  24        6.67       -4.88      8.50 o
   4   1  24        0.25        9.32      9.52 o
   5   1  24        0.38        2.60      9.99 o
   6   1  24       89.36       98.02     14.50 o
   7   1  24       72.70       59.08     15.46 o
   8   1  24       79.05       77.66     15.70 o
   3   2  24       77.59      106.25     14.23 o
   4   2  24       26.74       16.16      9.17 o
   5   2  24       12.89       23.86     10.64 o
   6   2  24       13.12       13.51     11.61 o
   7   2  24       34.60       41.71     13.59 o
   8   2  24        7.61       11.38     13.42 o
   2   3  24       20.99       11.41     17.12 o
   3   3  24       43.08       49.55     14.48 o
   4   3  24      101.59      104.03     12.01 o
   5   3  24       25.00       14.80     10.16 o
   6   3  24        0.10       11.37     11.22 o
   7   3  24        2.75        5.89     10.05 o
   8   3  24        9.12       27.11     11.52 o
   1   4  24      103.65       98.81     21.96 o
   2   4  24      124.32      114.70     23.48 o
   3   4  24        0.78      -12.57     15.75 o
   4   4  24       21.20       25.18      7.65 o
   5   4  24       29.12       27.47      8.66 o
   6   4  24       44.19       41.05     16.58 o
   7   4  24        2.72       -9.45      9.45 o
   2   5  24       14.50       18.84     28.89 o
   3   5  24        1.50        9.10     10.01 o
   4   5  24      238.51      260.65     50.53 o
   5   5  24        9.14       25.06     19.72 o
   6   5  24       47.51       33.58      9.61 o
   7   5  24        1.44        0.52      9.67 o
   2   6  24        8.68       32.58     19.00 o
   3   6  24       13.21       -9.24      9.43 o
   4   6  24        5.01       -6.28     13.00 o
   5   6  24        9.15       -4.05     16.97 o
   6   6  24        3.71       12.23     13.02 o
   3   7  24        9.76       -3.61     12.28 o
   4   7  24        8.01       23.91     15.24 o
   5   7  24        1.43       14.91     13.42 o
   4   8  24        0.87       11.34     14.59 o
   4   1  25       24.54       31.81     13.18 o
   5   1  25       64.15       82.56     13.52 o
   6   1  25       46.38       69.96     17.12 o
   7   1  25        2.52        1.54     11.54 o
   4   2  25        0.19        2.57     20.51 o
   5   2  25       17.85       -9.02      9.02 o
   6   2  25       28.48       16.35     11.74 o
   7   2  25       22.06       10.23     12.05 o
   3   3  25       28.58        7.15     19.07 o
   4   3  25       56.77       63.75     15.60 o
   5   3  25      102.99      108.33     13.36 o
   6   3  25       54.32       80.25     11.75 o
   7   3  25        2.81       -2.34      9.91 o
   2   4  25        3.27       -8.38     17.26 o
   3   4  25       32.10       38.57     20.44 o
   4   4  25       20.95       14.85     12.36 o
   5   4  25       29.13       28.90      8.84 o
   6   4  25        5.67       11.62      9.31 o
   3   5  25        1.84       11.34     12.42 o
   4   5  25       29.48       28.68     15.46 o
   5   5  25        0.42       -4.63     11.70 o
   6   5  25        0.50        8.40     13.17 o
   3   6  25        7.42      -11.70     11.70 o
   4   6  25       55.91       28.17     14.59 o
   5   6  25       13.00        3.74     12.41 o
   4   7  25       19.43       46.16     16.47 o
   4   0  26       43.91       84.58     18.06 o
   5   0  26       12.47       18.13     16.04 o
   6   0  26      196.10      238.80     26.94 o
   4   1  26      138.81      195.03     20.91 o
   5   1  26       37.15       29.82     11.82 o
   6   1  26        0.99        7.25     15.78 o
   4   2  26        1.42       -3.07      9.36 o
   5   2  26        0.82       13.86     17.37 o
   6   2  26       21.79       17.69     11.79 o
   4   3  26        2.61       25.93     10.91 o
   5   3  26        0.09        7.88     10.69 o
   6   3  26       47.29       43.92     10.82 o
   4   4  26        7.83        4.12     14.81 o
   5   4  26       13.15       27.39     13.76 o
   3   5  26        7.20       12.13     13.15 o
   4   5  26        8.06        6.86     14.01 o
   5   1  27       14.21       44.79     12.12 o
   5   2  27       13.01       20.87     11.07 o
   4   4  27        3.14       -5.63     16.04 o
 
